# Supplementary material for: [μ-N,N′-Bis(diphenyl­phosphinometh­yl)benzene-1,4-diamine-κ2 P:P′]bis­[(2,2′-bipyridine-κ2 N,N′)silver(I)] bis­(per­chlorate) acetone disolvate
Source: Acta Crystallogr Sect E Struct Rep Online. 2009 Apr 30;65(Pt 5):m589–90. doi: 10.1107/S1600536809014871 (PMC2977627; doi:10.1107/S1600536809014871)
Supplement: Supplementary file 1 [file e-65-0m589-sup1.cif]

##############################################################################
###                                                                        ###
###        Electronic paper (Acta Crystallographica Section E)             ###
###                                                                        ###
##############################################################################
#                                                                            #
# This CIF contains the data in a paper accepted for publication in Acta     #
# Crystallographica Section E. It conforms to the requirements of Notes      #
# for Authors for Section E, and has been peer reviewed under the auspices   #
# of the IUCr Commission on Journals.                                        #
#                                                                            #
# Full details of the Crystallographic Information File format               #
# are given in the paper "The Crystallographic Information File (CIF):       #
# a New Standard Archive File for Crystallography" by S. R. Hall, F. H.      #
# Allen and I. D. Brown [Acta Cryst. (1991), A47, 655-685].                  #
#                                                                            #
# The current version of the core CIF dictionary is obtainable from          #
# ftp://ftp.iucr.org/pub/cif_core.dic. The current version number is 2.4.    #
#                                                                            #
# Software is freely available for graphical display of the structure(s) in  #
# this CIF.  For information consult the CIF home page http://www.iucr.org/  #
# cif/home.html                                                              #
#                                                                            #
# This file may be used for bona fide research purposes within the           #
# scientific community so long as proper attribution is given to the journal # 
# article from which it was obtained.                                        #
#                                                                            #
##############################################################################
                                             
data_I
_audit_creation_method     SHELXL-97
_chemical_name_systematic
;
[\m-<i>N</i>,<i>N</i>'-Bis(diphenylphosphinomethyl)benzene-1,4-diamine-
\k^2^<i>P</i>:<i>P</i>']bis[(2,2'-bipyridine-\k^2^<i>N</i>,<i>N</i>')silver(I)]
bis(perchlorate) acetone disolvate
;
_chemical_name_common     ?
_chemical_formula_moiety     'C52 H46 Ag2 N6 P2 2+, 2(Cl O4 -), 2(C3 H6 O)'
_chemical_formula_sum     'C58 H58 Ag2 Cl2 N6 O10 P2'
_chemical_formula_iupac
                         '[Ag2 (C10 H8 N2)2 (C32 H30 N2 P2)] (Cl O4)2, 2C3 H6 O'
_chemical_formula_weight     1347.68
_chemical_melting_point     ?
_symmetry_cell_setting     monoclinic
_symmetry_space_group_name_H-M     'P 21/c'
_symmetry_space_group_name_Hall     '-P 2ybc'
loop_
    _symmetry_equiv_pos_as_xyz
    'x, y, z'
    '-x, y+1/2, -z+1/2'
    '-x, -y, -z'
    'x, -y-1/2, z-1/2'
_cell_length_a     10.6372(13)
_cell_length_b     15.8958(19)
_cell_length_c     16.6684(19)
_cell_angle_alpha     90.00
_cell_angle_beta     91.432(3)
_cell_angle_gamma     90.00
_cell_volume     2817.5(6)
_cell_formula_units_Z     2
_cell_measurement_reflns_used     3856
_cell_measurement_theta_min     2.30
_cell_measurement_theta_max     25.87
_cell_measurement_temperature     173(2)
_exptl_crystal_description     block
_exptl_crystal_colour     red
_exptl_crystal_size_max     0.38
_exptl_crystal_size_mid     0.24
_exptl_crystal_size_min     0.20
_exptl_crystal_density_diffrn     1.589
_exptl_crystal_density_meas     ?
_exptl_crystal_density_method     'not measured'
_exptl_crystal_F_000     1372
_exptl_absorpt_coefficient_mu     0.912
_exptl_absorpt_correction_type     'multi-scan'
_exptl_absorpt_process_details     '(SADABS; Sheldrick, 1998)'
_exptl_absorpt_correction_T_min     0.657
_exptl_absorpt_correction_T_max     0.833
_exptl_special_details
;
;
_diffrn_ambient_temperature     173(2)
_diffrn_radiation_type     MoK\a
_diffrn_radiation_wavelength     0.71073
_diffrn_radiation_source     'fine-focus sealed tube'
_diffrn_radiation_monochromator     graphite
_diffrn_measurement_device_type     'Bruker SMART CCD area-detector'
_diffrn_measurement_method     \w
_diffrn_detector_area_resol_mean     ?
_diffrn_reflns_number     14114
_diffrn_reflns_av_R_equivalents     0.0442
_diffrn_reflns_av_sigmaI/netI     0.0697
_diffrn_reflns_theta_min     1.77
_diffrn_reflns_theta_max     27.07
_diffrn_reflns_theta_full     27.07
_diffrn_measured_fraction_theta_max     0.986
_diffrn_measured_fraction_theta_full     0.986
_diffrn_reflns_limit_h_min     -6
_diffrn_reflns_limit_h_max     13
_diffrn_reflns_limit_k_min     -19
_diffrn_reflns_limit_k_max     20
_diffrn_reflns_limit_l_min     -21
_diffrn_reflns_limit_l_max     18
_diffrn_standards_number     ?
_diffrn_standards_interval_count     ?
_diffrn_standards_interval_time     ?
_diffrn_standards_decay_%     ?
_refine_special_details
;
Refinement of <i>F</i>^2^ against ALL reflections. The weighted <i>R</i>-factor
<i>wR</i> and goodness of fit <i>S</i> are based on <i>F</i>^2^, conventional
<i>R</i>-factors <i>R</i> are based on <i>F</i>, with <i>F</i> set to zero for
negative <i>F</i>^2^. The threshold expression of <i>F</i>^2^ >
\s(<i>F</i>^2^) is used only for calculating <i>R</i>-factors(gt) <i>etc</i>.
and is not relevant to the choice of reflections for refinement.
<i>R</i>-factors based on <i>F</i>^2^ are statistically about twice as large
as those based on <i>F</i>, and <i>R</i>- factors based on ALL data will be
even larger.
;
_reflns_number_total     6120
_reflns_number_gt     3944
_reflns_threshold_expression     I>2\s(I)
_refine_ls_structure_factor_coef     Fsqd
_refine_ls_matrix_type     full
_refine_ls_R_factor_all     0.0888
_refine_ls_R_factor_gt     0.0464
_refine_ls_wR_factor_gt     0.1057
_refine_ls_wR_factor_ref     0.1322
_refine_ls_goodness_of_fit_ref     1.050
_refine_ls_restrained_S_all     1.050
_refine_ls_number_reflns     6120
_refine_ls_number_parameters     361
_refine_ls_number_restraints     0
_refine_ls_hydrogen_treatment     constr
_refine_ls_weighting_scheme     calc
_refine_ls_weighting_details
                 'calc w=1/[\s^2^(Fo^2^)+(0.0655P)^2^] where P=(Fo^2^+2Fc^2^)/3'
_atom_sites_solution_hydrogens     geom
_atom_sites_solution_primary     direct
_atom_sites_solution_secondary     difmap
_refine_ls_shift/su_max     0.000
_refine_ls_shift/su_mean     0.000
_refine_diff_density_max     1.018
_refine_diff_density_min     -0.680
_refine_ls_extinction_method     none
_refine_ls_extinction_coef     ?
loop_
    _atom_type_symbol
    _atom_type_description
    _atom_type_scat_dispersion_real
    _atom_type_scat_dispersion_imag
    _atom_type_scat_source
    'C' 'C' 0.0033 0.0016
                         'International Tables Vol C Tables 4.2.6.8 and 6.1.1.4'
    'H' 'H' 0.0000 0.0000
                         'International Tables Vol C Tables 4.2.6.8 and 6.1.1.4'
    'N' 'N' 0.0061 0.0033
                         'International Tables Vol C Tables 4.2.6.8 and 6.1.1.4'
    'O' 'O' 0.0106 0.0060
                         'International Tables Vol C Tables 4.2.6.8 and 6.1.1.4'
    'P' 'P' 0.1023 0.0942
                         'International Tables Vol C Tables 4.2.6.8 and 6.1.1.4'
    'Cl' 'Cl' 0.1484 0.1585
                         'International Tables Vol C Tables 4.2.6.8 and 6.1.1.4'
    'Ag' 'Ag' -0.8971 1.1015
                         'International Tables Vol C Tables 4.2.6.8 and 6.1.1.4'
_computing_data_collection     'SMART (Bruker, 1998)'
_computing_cell_refinement     'SAINT (Bruker, 1998)'
_computing_data_reduction     'SAINT (Bruker, 1998)'
_computing_structure_solution     'SHELXS97 (Sheldrick, 2008)'
_computing_structure_refinement     'SHELXL97 (Sheldrick, 2008)'
_computing_molecular_graphics     'SHELXTL (Sheldrick, 2008)'
_computing_publication_material     'SHELXTL (Sheldrick, 2008)'
loop_
    _atom_site_type_symbol
    _atom_site_label
    _atom_site_fract_x
    _atom_site_fract_y
    _atom_site_fract_z
    _atom_site_U_iso_or_equiv
    _atom_site_adp_type
    _atom_site_calc_flag
    _atom_site_refinement_flags
    _atom_site_occupancy
    _atom_site_disorder_assembly
    _atom_site_disorder_group
    Ag Ag1 0.21755(3) 0.40337(2) 0.14606(2) 0.03172(13) Uani d . 1 . .
    Cl Cl1 0.48508(14) 0.89672(9) 0.20183(10) 0.0534(4) Uani d . 1 . .
    P P1 0.06386(11) 0.32350(7) 0.20844(6) 0.0217(2) Uani d . 1 . .
    O O1 0.5433(6) 0.8587(4) 0.2698(4) 0.124(2) Uani d . 1 . .
    O O2 0.5382(5) 0.8626(4) 0.1311(4) 0.120(2) Uani d . 1 . .
    O O3 0.5114(4) 0.9841(3) 0.2031(3) 0.0788(14) Uani d . 1 . .
    O O4 0.3559(4) 0.8806(3) 0.2030(3) 0.0819(15) Uani d . 1 . .
    O O5 -0.2686(4) 0.1981(3) 0.0953(3) 0.0705(13) Uani d . 1 . .
    N N1 -0.0972(4) 0.3598(2) 0.0811(2) 0.0304(9) Uani d . 1 . .
    H H1A -0.1320 0.3197 0.0517 0.037 Uiso calc R 1 . .
    N N2 0.2913(4) 0.4064(2) 0.0167(2) 0.0300(8) Uani d . 1 . .
    N N3 0.3101(3) 0.5301(2) 0.1275(2) 0.0265(8) Uani d . 1 . .
    C C1 -0.0460(4) 0.4297(3) 0.0420(2) 0.0231(9) Uani d . 1 . .
    C C2 -0.0201(4) 0.5056(3) 0.0812(2) 0.0256(10) Uani d . 1 . .
    H H2A -0.0332 0.5102 0.1372 0.031 Uiso calc R 1 . .
    C C3 -0.0246(4) 0.4255(3) -0.0395(2) 0.0259(10) Uani d . 1 . .
    H H3A -0.0407 0.3744 -0.0674 0.031 Uiso calc R 1 . .
    C C4 -0.0954(4) 0.3509(3) 0.1662(2) 0.0280(10) Uani d . 1 . .
    H H4A -0.1557 0.3065 0.1810 0.034 Uiso calc R 1 . .
    H H4B -0.1235 0.4043 0.1905 0.034 Uiso calc R 1 . .
    C C5 0.0783(4) 0.2100(3) 0.1927(2) 0.0243(9) Uani d . 1 . .
    C C6 -0.0183(5) 0.1549(3) 0.2088(2) 0.0297(10) Uani d . 1 . .
    H H6A -0.0961 0.1757 0.2274 0.036 Uiso calc R 1 . .
    C C7 -0.0017(5) 0.0684(3) 0.1979(3) 0.0354(12) Uani d . 1 . .
    H H7A -0.0685 0.0307 0.2086 0.042 Uiso calc R 1 . .
    C C8 0.1110(5) 0.0380(3) 0.1719(3) 0.0375(12) Uani d . 1 . .
    H H8A 0.1212 -0.0205 0.1628 0.045 Uiso calc R 1 . .
    C C9 0.2093(5) 0.0925(3) 0.1589(3) 0.0372(12) Uani d . 1 . .
    H H9A 0.2884 0.0710 0.1431 0.045 Uiso calc R 1 . .
    C C10 0.1934(5) 0.1786(3) 0.1686(3) 0.0320(11) Uani d . 1 . .
    H H10A 0.2610 0.2160 0.1589 0.038 Uiso calc R 1 . .
    C C11 0.0445(4) 0.3334(2) 0.3160(2) 0.0229(9) Uani d . 1 . .
    C C12 -0.0679(4) 0.3110(3) 0.3519(3) 0.0284(10) Uani d . 1 . .
    H H12A -0.1358 0.2891 0.3202 0.034 Uiso calc R 1 . .
    C C13 -0.0799(5) 0.3207(3) 0.4338(3) 0.0330(11) Uani d . 1 . .
    H H13A -0.1567 0.3059 0.4581 0.040 Uiso calc R 1 . .
    C C14 0.0169(6) 0.3513(3) 0.4800(3) 0.0411(13) Uani d . 1 . .
    H H14A 0.0074 0.3579 0.5362 0.049 Uiso calc R 1 . .
    C C15 0.1292(5) 0.3730(3) 0.4454(3) 0.0414(13) Uani d . 1 . .
    H H15A 0.1972 0.3937 0.4777 0.050 Uiso calc R 1 . .
    C C16 0.1419(4) 0.3644(3) 0.3634(3) 0.0294(10) Uani d . 1 . .
    H H16A 0.2186 0.3800 0.3395 0.035 Uiso calc R 1 . .
    C C17 0.2814(5) 0.3429(3) -0.0352(3) 0.0375(12) Uani d . 1 . .
    H H17A 0.2563 0.2892 -0.0164 0.045 Uiso calc R 1 . .
    C C18 0.3065(5) 0.3529(4) -0.1160(3) 0.0444(13) Uani d . 1 . .
    H H18A 0.2973 0.3070 -0.1521 0.053 Uiso calc R 1 . .
    C C19 0.3447(5) 0.4298(4) -0.1426(3) 0.0447(14) Uani d . 1 . .
    H H19A 0.3631 0.4378 -0.1975 0.054 Uiso calc R 1 . .
    C C20 0.3565(4) 0.4960(3) -0.0888(3) 0.0355(11) Uani d . 1 . .
    H H20A 0.3844 0.5497 -0.1060 0.043 Uiso calc R 1 . .
    C C21 0.3265(4) 0.4821(3) -0.0092(3) 0.0284(10) Uani d . 1 . .
    C C22 0.3353(4) 0.5508(3) 0.0512(3) 0.0258(10) Uani d . 1 . .
    C C23 0.3680(4) 0.6325(3) 0.0318(3) 0.0365(12) Uani d . 1 . .
    H H23A 0.3830 0.6474 -0.0224 0.044 Uiso calc R 1 . .
    C C24 0.3788(5) 0.6924(3) 0.0920(3) 0.0443(13) Uani d . 1 . .
    H H24A 0.4035 0.7483 0.0799 0.053 Uiso calc R 1 . .
    C C25 0.3534(5) 0.6699(3) 0.1697(3) 0.0402(12) Uani d . 1 . .
    H H25A 0.3601 0.7097 0.2120 0.048 Uiso calc R 1 . .
    C C26 0.3187(4) 0.5892(3) 0.1843(3) 0.0327(11) Uani d . 1 . .
    H H26A 0.2994 0.5740 0.2377 0.039 Uiso calc R 1 . .
    C C27 -0.4843(6) 0.1744(5) 0.0964(5) 0.087(2) Uani d . 1 . .
    H H27A -0.4852 0.2307 0.1203 0.131 Uiso calc R 1 . .
    H H27B -0.5191 0.1338 0.1342 0.131 Uiso calc R 1 . .
    H H27C -0.5352 0.1743 0.0466 0.131 Uiso calc R 1 . .
    C C28 -0.3312(7) 0.0678(4) 0.0406(4) 0.075(2) Uani d . 1 . .
    H H28A -0.2411 0.0606 0.0318 0.112 Uiso calc R 1 . .
    H H28B -0.3773 0.0651 -0.0110 0.112 Uiso calc R 1 . .
    H H28C -0.3607 0.0229 0.0758 0.112 Uiso calc R 1 . .
    C C29 -0.3534(6) 0.1507(4) 0.0787(3) 0.0477(14) Uani d . 1 . .
loop_
    _atom_site_aniso_label
    _atom_site_aniso_U_11
    _atom_site_aniso_U_22
    _atom_site_aniso_U_33
    _atom_site_aniso_U_12
    _atom_site_aniso_U_13
    _atom_site_aniso_U_23
    Ag1 0.0352(2) 0.0282(2) 0.0323(2) -0.00696(17) 0.01181(15) 0.00382(16)
    Cl1 0.0401(8) 0.0428(8) 0.0772(10) -0.0068(6) 0.0019(7) -0.0166(7)
    P1 0.0262(6) 0.0194(5) 0.0198(5) -0.0024(5) 0.0046(5) 0.0026(4)
    O1 0.097(5) 0.105(4) 0.169(6) -0.012(4) -0.061(5) 0.038(4)
    O2 0.073(4) 0.116(4) 0.173(6) -0.027(3) 0.036(4) -0.097(4)
    O3 0.089(4) 0.056(3) 0.092(3) -0.036(3) 0.017(3) -0.023(2)
    O4 0.035(2) 0.070(3) 0.142(5) -0.010(2) 0.009(3) -0.023(3)
    O5 0.057(3) 0.086(3) 0.069(3) -0.019(3) 0.002(2) -0.014(2)
    N1 0.038(2) 0.029(2) 0.0236(19) -0.0080(18) -0.0099(17) 0.0009(16)
    N2 0.027(2) 0.029(2) 0.034(2) -0.0056(17) 0.0079(17) -0.0015(17)
    N3 0.0234(19) 0.029(2) 0.0273(19) -0.0006(16) -0.0018(16) 0.0013(16)
    C1 0.020(2) 0.022(2) 0.027(2) 0.0009(18) -0.0072(18) 0.0053(17)
    C2 0.026(2) 0.031(2) 0.019(2) 0.002(2) -0.0001(18) 0.0013(18)
    C3 0.032(3) 0.023(2) 0.022(2) 0.0005(19) -0.007(2) -0.0028(17)
    C4 0.030(3) 0.026(2) 0.027(2) 0.000(2) -0.002(2) 0.0050(19)
    C5 0.033(3) 0.022(2) 0.019(2) 0.0010(19) 0.0032(19) 0.0021(17)
    C6 0.034(3) 0.030(3) 0.025(2) -0.005(2) 0.000(2) -0.0024(19)
    C7 0.054(3) 0.026(2) 0.026(2) -0.010(2) -0.005(2) 0.0019(19)
    C8 0.060(4) 0.021(2) 0.031(2) 0.001(2) 0.004(2) -0.001(2)
    C9 0.042(3) 0.034(3) 0.036(3) 0.015(2) 0.004(2) 0.001(2)
    C10 0.035(3) 0.028(3) 0.033(2) 0.002(2) 0.004(2) 0.002(2)
    C11 0.033(3) 0.012(2) 0.025(2) 0.0045(18) 0.0110(19) 0.0015(17)
    C12 0.029(3) 0.028(2) 0.028(2) -0.003(2) 0.002(2) -0.0022(19)
    C13 0.041(3) 0.035(3) 0.023(2) -0.003(2) 0.007(2) 0.000(2)
    C14 0.065(4) 0.035(3) 0.023(2) 0.008(3) 0.001(3) -0.002(2)
    C15 0.050(3) 0.046(3) 0.027(2) 0.001(3) -0.010(2) -0.002(2)
    C16 0.030(3) 0.029(2) 0.029(2) -0.004(2) 0.000(2) 0.003(2)
    C17 0.037(3) 0.041(3) 0.035(3) -0.006(2) 0.002(2) -0.005(2)
    C18 0.042(3) 0.056(4) 0.035(3) -0.004(3) 0.005(2) -0.013(3)
    C19 0.034(3) 0.075(4) 0.026(3) 0.009(3) 0.003(2) 0.007(3)
    C20 0.028(3) 0.045(3) 0.034(3) 0.000(2) 0.004(2) 0.008(2)
    C21 0.022(2) 0.032(3) 0.031(2) -0.002(2) 0.0059(19) 0.007(2)
    C22 0.017(2) 0.030(2) 0.030(2) -0.0009(19) -0.0068(18) 0.0070(19)
    C23 0.031(3) 0.039(3) 0.039(3) -0.010(2) -0.013(2) 0.012(2)
    C24 0.044(3) 0.029(3) 0.059(3) -0.006(2) -0.014(3) 0.007(2)
    C25 0.034(3) 0.032(3) 0.054(3) 0.000(2) -0.001(3) -0.002(2)
    C26 0.027(2) 0.034(3) 0.036(3) -0.002(2) 0.006(2) -0.003(2)
    C27 0.057(5) 0.088(5) 0.119(6) 0.012(4) 0.033(4) 0.029(5)
    C28 0.081(5) 0.057(4) 0.088(5) -0.012(4) 0.024(4) -0.003(4)
    C29 0.047(4) 0.051(3) 0.045(3) -0.006(3) 0.005(3) 0.010(3)
_geom_special_details
;
All e.s.d.'s (except the e.s.d. in the dihedral angle between two l.s. planes)
are estimated using the full covariance matrix. The cell e.s.d.'s are taken
into account individually in the estimation of e.s.d.'s in distances, angles
and torsion angles; correlations between e.s.d.'s in cell parameters are only
used when they are defined by crystal symmetry. An approximate (isotropic)
treatment of cell e.s.d.'s is used for estimating e.s.d.'s involving l.s.
planes.
;
loop_
    _geom_bond_atom_site_label_1
    _geom_bond_atom_site_label_2
    _geom_bond_site_symmetry_2
    _geom_bond_distance
    _geom_bond_publ_flag
    Ag1 N3 . 2.267(3) ?
    Ag1 N2 . 2.314(4) ?
    Ag1 P1 . 2.3348(11) ?
    Cl1 O4 . 1.398(4) ?
    Cl1 O1 . 1.413(6) ?
    Cl1 O3 . 1.416(4) ?
    Cl1 O2 . 1.428(5) ?
    P1 C11 . 1.817(4) ?
    P1 C5 . 1.830(4) ?
    P1 C4 . 1.870(4) ?
    O5 C29 . 1.203(6) ?
    N1 C1 . 1.404(5) ?
    N1 C4 . 1.425(5) ?
    N1 H1A . 0.8800 ?
    N2 C17 . 1.331(6) ?
    N2 C21 . 1.336(5) ?
    N3 C26 . 1.335(5) ?
    N3 C22 . 1.346(5) ?
    C1 C3 . 1.384(6) ?
    C1 C2 . 1.397(6) ?
    C2 C3 3_565 1.387(6) ?
    C2 H2A . 0.9500 ?
    C3 C2 3_565 1.387(6) ?
    C3 H3A . 0.9500 ?
    C4 H4A . 0.9900 ?
    C4 H4B . 0.9900 ?
    C5 C6 . 1.383(6) ?
    C5 C10 . 1.390(6) ?
    C6 C7 . 1.397(6) ?
    C6 H6A . 0.9500 ?
    C7 C8 . 1.372(7) ?
    C7 H7A . 0.9500 ?
    C8 C9 . 1.379(7) ?
    C8 H8A . 0.9500 ?
    C9 C10 . 1.390(6) ?
    C9 H9A . 0.9500 ?
    C10 H10A . 0.9500 ?
    C11 C16 . 1.378(6) ?
    C11 C12 . 1.397(6) ?
    C12 C13 . 1.383(6) ?
    C12 H12A . 0.9500 ?
    C13 C14 . 1.361(7) ?
    C13 H13A . 0.9500 ?
    C14 C15 . 1.383(7) ?
    C14 H14A . 0.9500 ?
    C15 C16 . 1.383(6) ?
    C15 H15A . 0.9500 ?
    C16 H16A . 0.9500 ?
    C17 C18 . 1.388(7) ?
    C17 H17A . 0.9500 ?
    C18 C19 . 1.365(8) ?
    C18 H18A . 0.9500 ?
    C19 C20 . 1.386(7) ?
    C19 H19A . 0.9500 ?
    C20 C21 . 1.390(6) ?
    C20 H20A . 0.9500 ?
    C21 C22 . 1.487(6) ?
    C22 C23 . 1.386(6) ?
    C23 C24 . 1.387(7) ?
    C23 H23A . 0.9500 ?
    C24 C25 . 1.376(7) ?
    C24 H24A . 0.9500 ?
    C25 C26 . 1.358(6) ?
    C25 H25A . 0.9500 ?
    C26 H26A . 0.9500 ?
    C27 C29 . 1.480(8) ?
    C27 H27A . 0.9800 ?
    C27 H27B . 0.9800 ?
    C27 H27C . 0.9800 ?
    C28 C29 . 1.484(8) ?
    C28 H28A . 0.9800 ?
    C28 H28B . 0.9800 ?
    C28 H28C . 0.9800 ?
loop_
    _geom_angle_atom_site_label_1
    _geom_angle_atom_site_label_2
    _geom_angle_atom_site_label_3
    _geom_angle_site_symmetry_1
    _geom_angle_site_symmetry_3
    _geom_angle
    _geom_angle_publ_flag
    N3 Ag1 N2 . . 72.30(12) ?
    N3 Ag1 P1 . . 148.80(9) ?
    N2 Ag1 P1 . . 133.15(9) ?
    O4 Cl1 O1 . . 108.8(4) ?
    O4 Cl1 O3 . . 111.9(3) ?
    O1 Cl1 O3 . . 109.0(3) ?
    O4 Cl1 O2 . . 110.5(3) ?
    O1 Cl1 O2 . . 109.0(4) ?
    O3 Cl1 O2 . . 107.6(3) ?
    C11 P1 C5 . . 103.83(17) ?
    C11 P1 C4 . . 103.2(2) ?
    C5 P1 C4 . . 104.8(2) ?
    C11 P1 Ag1 . . 119.36(15) ?
    C5 P1 Ag1 . . 114.18(14) ?
    C4 P1 Ag1 . . 110.07(14) ?
    C1 N1 C4 . . 123.0(4) ?
    C1 N1 H1A . . 118.5 ?
    C4 N1 H1A . . 118.5 ?
    C17 N2 C21 . . 119.4(4) ?
    C17 N2 Ag1 . . 124.5(3) ?
    C21 N2 Ag1 . . 115.1(3) ?
    C26 N3 C22 . . 119.1(4) ?
    C26 N3 Ag1 . . 123.4(3) ?
    C22 N3 Ag1 . . 116.3(3) ?
    C3 C1 C2 . . 117.7(4) ?
    C3 C1 N1 . . 119.6(4) ?
    C2 C1 N1 . . 122.7(4) ?
    C3 C2 C1 3_565 . 120.9(4) ?
    C3 C2 H2A 3_565 . 119.5 ?
    C1 C2 H2A . . 119.5 ?
    C1 C3 C2 . 3_565 121.4(4) ?
    C1 C3 H3A . . 119.3 ?
    C2 C3 H3A 3_565 . 119.3 ?
    N1 C4 P1 . . 112.8(3) ?
    N1 C4 H4A . . 109.0 ?
    P1 C4 H4A . . 109.0 ?
    N1 C4 H4B . . 109.0 ?
    P1 C4 H4B . . 109.0 ?
    H4A C4 H4B . . 107.8 ?
    C6 C5 C10 . . 119.5(4) ?
    C6 C5 P1 . . 122.1(3) ?
    C10 C5 P1 . . 118.3(3) ?
    C5 C6 C7 . . 120.1(4) ?
    C5 C6 H6A . . 120.0 ?
    C7 C6 H6A . . 120.0 ?
    C8 C7 C6 . . 120.1(5) ?
    C8 C7 H7A . . 120.0 ?
    C6 C7 H7A . . 120.0 ?
    C7 C8 C9 . . 120.1(4) ?
    C7 C8 H8A . . 120.0 ?
    C9 C8 H8A . . 120.0 ?
    C8 C9 C10 . . 120.3(5) ?
    C8 C9 H9A . . 119.9 ?
    C10 C9 H9A . . 119.9 ?
    C9 C10 C5 . . 119.9(4) ?
    C9 C10 H10A . . 120.0 ?
    C5 C10 H10A . . 120.0 ?
    C16 C11 C12 . . 119.0(4) ?
    C16 C11 P1 . . 119.6(3) ?
    C12 C11 P1 . . 121.3(3) ?
    C13 C12 C11 . . 119.7(4) ?
    C13 C12 H12A . . 120.1 ?
    C11 C12 H12A . . 120.1 ?
    C14 C13 C12 . . 120.7(5) ?
    C14 C13 H13A . . 119.6 ?
    C12 C13 H13A . . 119.6 ?
    C13 C14 C15 . . 120.2(4) ?
    C13 C14 H14A . . 119.9 ?
    C15 C14 H14A . . 119.9 ?
    C14 C15 C16 . . 119.6(5) ?
    C14 C15 H15A . . 120.2 ?
    C16 C15 H15A . . 120.2 ?
    C11 C16 C15 . . 120.7(4) ?
    C11 C16 H16A . . 119.6 ?
    C15 C16 H16A . . 119.6 ?
    N2 C17 C18 . . 122.0(5) ?
    N2 C17 H17A . . 119.0 ?
    C18 C17 H17A . . 119.0 ?
    C19 C18 C17 . . 118.9(5) ?
    C19 C18 H18A . . 120.6 ?
    C17 C18 H18A . . 120.6 ?
    C18 C19 C20 . . 119.5(4) ?
    C18 C19 H19A . . 120.2 ?
    C20 C19 H19A . . 120.2 ?
    C19 C20 C21 . . 118.5(5) ?
    C19 C20 H20A . . 120.7 ?
    C21 C20 H20A . . 120.7 ?
    N2 C21 C20 . . 121.6(4) ?
    N2 C21 C22 . . 117.1(4) ?
    C20 C21 C22 . . 121.2(4) ?
    N3 C22 C23 . . 120.4(4) ?
    N3 C22 C21 . . 116.7(4) ?
    C23 C22 C21 . . 122.8(4) ?
    C22 C23 C24 . . 119.4(4) ?
    C22 C23 H23A . . 120.3 ?
    C24 C23 H23A . . 120.3 ?
    C25 C24 C23 . . 119.2(5) ?
    C25 C24 H24A . . 120.4 ?
    C23 C24 H24A . . 120.4 ?
    C26 C25 C24 . . 118.4(5) ?
    C26 C25 H25A . . 120.8 ?
    C24 C25 H25A . . 120.8 ?
    N3 C26 C25 . . 123.4(4) ?
    N3 C26 H26A . . 118.3 ?
    C25 C26 H26A . . 118.3 ?
    C29 C27 H27A . . 109.5 ?
    C29 C27 H27B . . 109.5 ?
    H27A C27 H27B . . 109.5 ?
    C29 C27 H27C . . 109.5 ?
    H27A C27 H27C . . 109.5 ?
    H27B C27 H27C . . 109.5 ?
    C29 C28 H28A . . 109.5 ?
    C29 C28 H28B . . 109.5 ?
    H28A C28 H28B . . 109.5 ?
    C29 C28 H28C . . 109.5 ?
    H28A C28 H28C . . 109.5 ?
    H28B C28 H28C . . 109.5 ?
    O5 C29 C27 . . 119.9(6) ?
    O5 C29 C28 . . 122.0(6) ?
    C27 C29 C28 . . 118.2(6) ?
data_global
_journal_date_recd_electronic     2009-04-14
_journal_date_accepted     2009-04-22
_journal_name_full     'Acta Crystallographica, Section E'
_journal_year     2009
_journal_volume     65
_journal_issue      5
_journal_page_first     m589
_journal_page_last     m590
_journal_paper_category     QM
_journal_coeditor_code     AT2766
_publ_contact_author_name     'Liu-Cheng Gui'
_publ_contact_author_address
;
College of Chemistry and Chemical Engineering
Guangxi Normal University
Yucai Road 15
Guilin 541004
People's Republic of China
;
_publ_contact_author_email     'guiliucheng@yahoo.com.cn'
_publ_contact_author_fax     ?
_publ_contact_author_phone     ?
_publ_section_title
;\
[\m-<i>N</i>,<i>N</i>'-Bis(diphenylphosphinomethyl)benzene-1,4-diamine-\
\k^2^<i>P</i>:<i>P</i>']bis[(2,2'-bipyridine-\k^2^<i>N</i>,<i>N</i>')\
silver(I)] bis(perchlorate) acetone disolvate
;
loop_
    _publ_author_name
    _publ_author_address
    'Liu-Cheng Gui'
;
School of Chemistry and Chemical Engineering,
Guangxi Normal University,
Guilin 541004,
People's Republic of China
;
    'Qing-Ling Ni'
;
School of Chemistry and Chemical Engineering,
Guangxi Normal University,
Guilin 541004,
People's Republic of China
;
    'Xuan-Feng Jiang'
;
School of Chemistry and Chemical Engineering,
Guangxi Normal University,
Guilin 541004,
People's Republic of China
;
    'Jian-Qiang Zeng'
;
School of Chemistry and Chemical Engineering,
Guangxi Normal University,
Guilin 541004,
People's Republic of China
;
    'Xiu-Jian Wang'
;
School of Chemistry and Chemical Engineering,
Guangxi Normal University,
Guilin 541004,
People's Republic of China
;
