# Supplementary material for: [μ-N,N′-Bis(diphenyl­phosphinometh­yl)benzene-1,4-diamine-κ2 P:P′]bis­[(2,2′-bipyridine-κ2 N,N′)silver(I)] bis­(per­chlorate) acetone disolvate
Source: Acta Crystallogr Sect E Struct Rep Online. 2009 Apr 30;65(Pt 5):m589–90. doi: 10.1107/S1600536809014871 (PMC2977627; doi:10.1107/S1600536809014871)
Supplement: Supplementary file 2 [file e-65-0m589-Isup2.hkl]

# 
# h,k,l, Fc-squared, Fo-squared, sigma(Fo-squared) and status flag 
# 
data_I
_shelx_title ' 1 in P2(1)/c' 
_shelx_refln_list_code          4 
_shelx_F_calc_maximum      368.16 
_exptl_crystal_F_000      1372.00 
_reflns_d_resolution_high  0.7809 
 
loop_ 
 _symmetry_equiv_pos_as_xyz 
 'x, y, z' 
 '-x, y+1/2, -z+1/2' 
 '-x, -y, -z' 
 'x, -y-1/2, z-1/2' 
 
_cell_length_a    10.6372 
_cell_length_b    15.8958 
_cell_length_c    16.6684 
_cell_angle_alpha  90.000 
_cell_angle_beta   91.432 
_cell_angle_gamma  90.000 
 
_shelx_F_squared_multiplier     1.000 
 
loop_ 
 _refln_index_h 
 _refln_index_k 
 _refln_index_l 
 _refln_F_squared_calc 
 _refln_F_squared_meas 
 _refln_F_squared_sigma 
 _refln_observed_status 
   1   0   0     2677.74     2793.80     79.31 o 
   2   0   0       20.07       24.66     26.79 o 
   3   0   0     7852.01     9665.28    265.79 o 
   4   0   0    12452.52    11505.23    321.50 o 
   5   0   0     1286.38     1182.19     90.88 o 
   6   0   0     2248.30     2137.40    129.70 o 
   7   0   0    29327.74    28549.05    751.54 o 
   8   0   0       71.46      122.39     85.55 o 
   9   0   0     2437.06     2331.34    172.62 o 
  10   0   0      375.84      294.10    107.01 o 
  11   0   0     1119.76     1081.56    167.45 o 
  12   0   0      662.51      666.29    159.53 o 
  13   0   0      122.81      -78.09    143.24 o 
   1   1   0     5770.09     6648.05    119.16 o 
   2   1   0    18635.14    19806.02    334.60 o 
   3   1   0    14025.97    15306.60    276.74 o 
   4   1   0     8554.14     8423.43    179.54 o 
   5   1   0     9529.19     9825.17    212.96 o 
   6   1   0     1314.75     1149.64     71.12 o 
   7   1   0      333.98      372.62     64.90 o 
   8   1   0      225.62      242.79     65.12 o 
   9   1   0     1519.62     1453.42    137.61 o 
  10   1   0     1004.57     1064.84    134.95 o 
  11   1   0       14.01      -12.33     76.23 o 
  12   1   0      798.24      735.12    117.23 o 
  13   1   0     1261.03     1728.73    161.61 o 
   0   2   0     8886.39     8292.46   1360.29 o 
   1   2   0     5370.40     5713.96     88.60 o 
   2   2   0     4570.17     4831.24    222.14 o 
   3   2   0      921.81     1051.22    111.96 o 
   4   2   0     2409.17     2337.43     79.76 o 
   5   2   0      766.65      824.61     57.84 o 
   6   2   0     6780.76     6454.12    168.23 o 
   7   2   0      247.03      171.90     58.62 o 
   8   2   0      145.57      118.89     60.33 o 
   9   2   0     3321.71     3286.35    139.63 o 
  10   2   0      390.59      467.79    131.29 o 
  11   2   0      761.30      772.46    179.17 o 
  12   2   0       64.59       26.84     87.98 o 
  13   2   0       33.18      -21.44    111.20 o 
   1   3   0    26723.88    29958.77    401.03 o 
   2   3   0     8657.48     9121.33    211.88 o 
   3   3   0    27403.20    28631.48    392.90 o 
   4   3   0    24094.27    24494.28    354.58 o 
   5   3   0     3321.39     3066.35    107.01 o 
   6   3   0     3528.47     3451.54    157.63 o 
   7   3   0     1660.29     1496.05     90.58 o 
   8   3   0     2372.19     2437.34    117.10 o 
   9   3   0      639.97      692.49     90.09 o 
  10   3   0     2165.19     2061.52    121.31 o 
  11   3   0      650.78      680.90    104.99 o 
  12   3   0      204.30      131.73     92.71 o 
  13   3   0     1635.24     2084.86    175.63 o 
   0   4   0   135543.27   150252.05   2346.56 o 
   1   4   0      117.28      108.67     59.46 o 
   2   4   0     1843.16     1836.46     50.59 o 
   3   4   0     7199.00     7358.35    136.64 o 
   4   4   0     5837.54     6278.38    119.13 o 
   5   4   0     1539.87     1779.87     63.32 o 
   6   4   0       67.47       60.94     33.93 o 
   7   4   0     6588.03     6069.56    137.91 o 
   8   4   0      208.23      121.71     49.80 o 
   9   4   0     1172.51     1330.06     86.01 o 
  10   4   0      294.04      279.30     65.20 o 
  11   4   0      520.77      466.83     96.66 o 
  12   4   0      792.00      839.65    119.59 o 
  13   4   0       78.43       10.33    106.56 o 
   1   5   0       81.67      105.15     21.48 o 
   2   5   0        0.49      -15.28     15.28 o 
   3   5   0      202.20      191.85     26.94 o 
   4   5   0      308.92      311.15     52.21 o 
   5   5   0     2489.60     2362.13     72.63 o 
   6   5   0      814.18      831.37     64.64 o 
   7   5   0     2862.09     2932.57    124.34 o 
   8   5   0     2335.20     2071.96     89.70 o 
   9   5   0       15.91      -17.41     49.22 o 
  10   5   0      109.14       62.36     60.78 o 
  11   5   0      105.18      143.70     84.75 o 
  12   5   0      637.01      568.02    238.16 o 
  13   5   0       51.18       43.13    107.39 o 
   0   6   0      729.60      870.95     47.09 o 
   1   6   0     1695.99     1735.36     68.22 o 
   2   6   0    27634.63    28470.36    402.26 o 
   3   6   0     8073.45     7852.61    138.77 o 
   4   6   0     9466.39     8838.97    158.04 o 
   5   6   0     8262.96     8589.08    235.54 o 
   6   6   0       90.51       22.53     34.42 o 
   7   6   0     1547.06     1419.92     70.33 o 
   8   6   0      115.66        8.30     44.47 o 
   9   6   0     3584.28     3616.85    118.70 o 
  10   6   0     1239.42     1685.15    140.88 o 
  11   6   0     1555.34     1777.12    145.65 o 
  12   6   0      606.29      712.85    120.42 o 
  13   6   0       10.41     -108.43    133.65 o 
   1   7   0    16730.94    17225.22    297.57 o 
   2   7   0      666.03      653.25     44.98 o 
   3   7   0    16407.76    17604.63    271.74 o 
   4   7   0     5171.15     4753.06    106.06 o 
   5   7   0      183.38      155.18     36.56 o 
   6   7   0     2892.32     2620.75     85.77 o 
   7   7   0     1535.22     1460.29     76.99 o 
   8   7   0     2102.40     2130.14     89.58 o 
   9   7   0      285.41      309.82     86.08 o 
  10   7   0     2686.76     2533.90    138.40 o 
  11   7   0      406.82      592.82    105.27 o 
  12   7   0       83.95       42.65    250.34 o 
   0   8   0      255.75      235.38     40.31 o 
   1   8   0     6589.44     6879.82    113.84 o 
   2   8   0       44.56       14.67     21.41 o 
   3   8   0     4195.43     4369.75    101.49 o 
   4   8   0       87.54       51.85     33.19 o 
   5   8   0        4.86       -1.55     34.95 o 
   6   8   0      824.26      871.22    108.33 o 
   7   8   0      155.49      177.23     50.92 o 
   8   8   0     2709.33     2650.23     99.33 o 
   9   8   0      771.48      717.25    117.59 o 
  10   8   0      144.25      117.18     82.62 o 
  11   8   0       34.86      134.57     93.64 o 
  12   8   0       15.38      -16.46    118.28 o 
   1   9   0     4767.34     4626.92     91.60 o 
   2   9   0     1606.00     1683.37     66.34 o 
   3   9   0     5055.90     4849.76    113.41 o 
   4   9   0      962.91     1200.53     60.21 o 
   5   9   0      137.48      133.34     42.53 o 
   6   9   0     6745.69     6443.92    147.46 o 
   7   9   0      539.71      521.36     62.49 o 
   8   9   0     2743.32     2982.29    138.45 o 
   9   9   0     1921.96     1897.07    122.54 o 
  10   9   0      248.34      288.21     94.51 o 
  11   9   0      118.25       34.64     97.80 o 
  12   9   0        1.95      -43.17    108.95 o 
   0  10   0    10904.39    10517.17    353.32 o 
   1  10   0      338.39      265.11     48.25 o 
   2  10   0     7368.90     7379.01    152.60 o 
   3  10   0     6700.90     6359.79    138.28 o 
   4  10   0     7885.20     7307.28    194.50 o 
   5  10   0     2250.02     2160.79     82.36 o 
   6  10   0      331.43      326.67     74.52 o 
   7  10   0     7015.90     7304.14    194.12 o 
   8  10   0        0.43        9.42     72.38 o 
   9  10   0      361.84      352.74    125.66 o 
  10  10   0      564.08      660.09    114.62 o 
  11  10   0      986.13      880.89    157.40 o 
   1  11   0      894.40      802.74     72.05 o 
   2  11   0      767.88      797.23     66.07 o 
   3  11   0      217.51      207.10     42.04 o 
   4  11   0      122.62       44.84     40.50 o 
   5  11   0       71.35       34.45     43.28 o 
   6  11   0      652.37      499.57     64.75 o 
   7  11   0      172.14      177.22     73.99 o 
   8  11   0      777.88      841.75    145.98 o 
   9  11   0       16.78       99.07     86.66 o 
  10  11   0     1143.57     1252.51    134.09 o 
  11  11   0        5.97      -36.37    106.47 o 
   0  12   0     7308.09     6997.02    325.53 o 
   1  12   0     1357.18     1415.73     60.15 o 
   2  12   0      107.52       74.64     35.84 o 
   3  12   0       71.77       24.66     42.18 o 
   4  12   0     3385.22     3359.88    127.71 o 
   5  12   0     1905.29     1918.06     86.18 o 
   6  12   0       10.45       -7.49     73.07 o 
   7  12   0     1744.66     1746.02    119.90 o 
   8  12   0      786.96      969.96    125.72 o 
   9  12   0       50.85        6.11    191.58 o 
  10  12   0       74.35       67.98    102.31 o 
   1  13   0     8283.31     8069.66    150.81 o 
   2  13   0     1403.25     1351.15     64.25 o 
   3  13   0     2486.27     2571.51    122.50 o 
   4  13   0      223.31      115.56     69.64 o 
   5  13   0     1818.30     1780.58     86.85 o 
   6  13   0     6922.16     7153.85    222.38 o 
   7  13   0        0.36      -78.25     78.25 o 
   8  13   0     1251.33     1412.63    136.73 o 
   9  13   0      440.70      480.33    122.11 o 
  10  13   0      727.50     1073.02    162.12 o 
   0  14   0     2211.02     2250.98    113.56 o 
   1  14   0       60.24      104.51     45.34 o 
   2  14   0     1043.57     1070.83     70.18 o 
   3  14   0     2150.44     2150.52    118.35 o 
   4  14   0      975.81      982.50    117.21 o 
   5  14   0        0.83      -71.75     71.75 o 
   6  14   0      719.61      605.71    152.07 o 
   7  14   0     2954.43     3510.25    223.16 o 
   8  14   0      219.61      118.36     97.59 o 
   9  14   0        0.72      -80.82    116.15 o 
   1  15   0      595.65      531.49     85.54 o 
   2  15   0      353.39      277.11     55.35 o 
   3  15   0      638.77      721.61    103.95 o 
   4  15   0      456.61      455.05    115.46 o 
   5  15   0       38.04      101.74     85.33 o 
   6  15   0       40.05        1.92     84.60 o 
   7  15   0       30.56      -17.14    116.00 o 
   8  15   0      182.52      200.84    205.73 o 
   9  15   0       20.77      -95.07    115.89 o 
   0  16   0     2524.39     2374.90    125.67 o 
   1  16   0       24.08      -21.28     51.06 o 
   2  16   0     3205.30     3466.03    107.44 o 
   3  16   0     1136.76     1399.14    129.86 o 
   4  16   0     2000.79     2061.90    184.50 o 
   5  16   0      315.04      288.05    126.04 o 
   6  16   0       41.07       71.92     98.47 o 
   7  16   0      492.70      343.78    118.35 o 
   8  16   0       63.23       37.14    170.49 o 
   1  17   0     1705.05     1859.03     90.66 o 
   2  17   0      581.00      571.34    116.83 o 
   3  17   0      466.05      737.49    115.86 o 
   4  17   0       28.32       24.66    136.70 o 
   5  17   0     1119.42      966.36    272.86 o 
   7  17   0      277.04      281.01    173.39 o 
   0  18   0       16.01       20.97     90.01 o 
   1  18   0        8.18      -14.48     86.94 o 
   2  18   0      290.85      350.90     84.68 o 
   3  18   0       37.28      -34.06    126.96 o 
   4  18   0      196.57      105.95    154.20 o 
   5  18   0        3.50     -153.90    153.90 o 
   6  18   0        0.15      142.33    197.13 o 
   1  19   0      615.68      632.45    100.17 o 
   2  19   0       72.72      -45.21    152.07 o 
   3  19   0     1498.34     2130.40    243.41 o 
   4  19   0     1261.55      989.92    209.46 o 
   0  20   0      543.93     1242.16    209.77 o 
 -13   1   1      370.45      594.02    151.85 o 
 -12   1   1     1790.69     1937.57    146.72 o 
 -11   1   1      166.98       48.25     77.73 o 
 -10   1   1     2548.88     2335.96    124.91 o 
  -9   1   1      268.61      243.33     72.64 o 
  -8   1   1     2497.14     2258.88    110.81 o 
  -7   1   1      709.50      783.22    114.55 o 
  -6   1   1     2428.94     2343.77    120.41 o 
  -5   1   1    10543.02     9973.24    213.22 o 
  -4   1   1      888.07      930.29     51.70 o 
  -3   1   1      726.62      940.81     48.33 o 
  -2   1   1    14970.70    16060.00    423.26 o 
  -1   1   1    14849.01    15996.03    216.71 o 
   0   1   1    24313.08    26824.69    423.41 o 
   1   1   1     7088.33     7311.87    129.46 o 
   2   1   1    18001.60    19192.27    326.58 o 
   3   1   1    40031.59    44615.44    733.08 o 
   4   1   1     4652.12     4571.66    118.50 o 
   5   1   1      634.51      796.20     57.52 o 
   6   1   1     3335.47     2887.51    125.43 o 
   7   1   1     2756.48     2801.84    113.51 o 
   8   1   1        5.99      -49.27     49.27 o 
   9   1   1     2568.99     2840.80    140.12 o 
  10   1   1      935.17      800.56    112.95 o 
  11   1   1      538.42      371.36     90.01 o 
  12   1   1       86.68       63.30     84.06 o 
  13   1   1      730.75      791.01    125.94 o 
 -13   2   1      883.62      782.36    132.99 o 
 -12   2   1        0.17       87.07     88.32 o 
 -11   2   1     1810.30     1646.52    118.90 o 
 -10   2   1       28.99      -46.69    102.60 o 
  -9   2   1     1115.77     1189.48    165.01 o 
  -8   2   1     1348.55     1203.56     86.97 o 
  -7   2   1    10604.89     9580.32    265.48 o 
  -6   2   1     6979.89     7267.75    180.87 o 
  -5   2   1     1739.06     1531.06     88.21 o 
  -4   2   1     7874.34     7563.23    165.10 o 
  -3   2   1     1315.87     1206.26     41.58 o 
  -2   2   1    10805.29    11096.50    162.74 o 
  -1   2   1     4931.71     5134.57     80.57 o 
   0   2   1    36834.09    41981.46    425.78 o 
   1   2   1    12857.97    13768.36    169.54 o 
   2   2   1       49.51       18.49     15.03 o 
   3   2   1   116971.27   119477.80   1895.05 o 
   4   2   1     2891.69     2597.04     85.41 o 
   5   2   1     3653.60     3674.85    204.44 o 
   6   2   1      925.11     1107.81    153.44 o 
   7   2   1    10931.58    10759.65    252.09 o 
   8   2   1     2011.74     2078.09    108.43 o 
   9   2   1      128.66      120.05     67.63 o 
  10   2   1       21.78       73.18     77.33 o 
  11   2   1      764.20      587.06    103.32 o 
  12   2   1     1393.45     1993.88    157.61 o 
  13   2   1       20.65       23.35    103.12 o 
 -13   3   1      115.25      116.61    104.22 o 
 -12   3   1      360.88      244.31     98.00 o 
 -11   3   1       42.01       85.95     67.17 o 
 -10   3   1      675.94      660.84     76.60 o 
  -9   3   1      640.75      644.73     86.56 o 
  -8   3   1       30.75       48.44     58.45 o 
  -7   3   1        2.18       -3.32     48.10 o 
  -6   3   1        5.64       16.85     31.85 o 
  -5   3   1     2251.00     2275.63     70.04 o 
  -4   3   1      739.14      730.35     39.75 o 
  -3   3   1      157.04      126.09     22.84 o 
  -2   3   1     5119.71     5133.00     94.42 o 
  -1   3   1      541.30      403.48     32.06 o 
   0   3   1     9022.71     8847.57    187.49 o 
   1   3   1     5313.52     6042.78     71.93 o 
   2   3   1     4452.04     4643.23     71.78 o 
   3   3   1     5142.93     4982.09     91.85 o 
   4   3   1      307.38      240.03     30.46 o 
   5   3   1     1693.94     1514.95    106.10 o 
   6   3   1     9704.94     9459.51    220.79 o 
   7   3   1      387.88      350.46     67.06 o 
   8   3   1        4.46      -26.40     56.10 o 
   9   3   1     1131.39     1183.57    108.44 o 
  10   3   1        6.92       22.31     67.87 o 
  11   3   1      168.81      231.40     87.63 o 
  12   3   1       24.29       29.15    132.97 o 
  13   3   1      632.44      668.05    128.99 o 
 -13   4   1       33.60      -25.23    104.62 o 
 -12   4   1      290.65      233.29     93.54 o 
 -11   4   1      514.58      564.00     83.04 o 
 -10   4   1      117.62      105.02     57.81 o 
  -9   4   1      782.04      860.53     77.24 o 
  -8   4   1     5809.23     5697.46    141.63 o 
  -7   4   1      519.34      422.91     60.67 o 
  -6   4   1      583.91      502.20     49.50 o 
  -5   4   1     7294.33     7105.53    170.71 o 
  -4   4   1    23034.15    20700.70   1102.74 o 
  -3   4   1     3822.65     3728.81     95.92 o 
  -2   4   1     6822.57     7130.79    120.16 o 
  -1   4   1    21834.34    23287.52    277.03 o 
   0   4   1      485.52      401.06     27.24 o 
   1   4   1     4027.46     3973.30     54.06 o 
   2   4   1    12922.56    14710.90    185.15 o 
   3   4   1    17505.31    16843.61    245.86 o 
   4   4   1        9.17        0.22     22.18 o 
   5   4   1     1454.11     1580.97     59.34 o 
   6   4   1     2458.39     2418.23     78.37 o 
   7   4   1     2513.84     2438.95     84.66 o 
   8   4   1        0.89       44.56     46.50 o 
   9   4   1      424.83      446.14     63.70 o 
  10   4   1     1608.71     1793.43    117.84 o 
  11   4   1      141.29      200.90     87.14 o 
  12   4   1      343.16      312.19    104.97 o 
  13   4   1      172.81      147.20    114.57 o 
 -13   5   1       89.73        5.76    105.29 o 
 -12   5   1      554.27      458.82    111.80 o 
 -11   5   1       16.20       63.11     79.33 o 
 -10   5   1     5138.00     5175.74    233.13 o 
  -9   5   1       77.50       25.79     51.24 o 
  -8   5   1     2680.65     2357.32    116.21 o 
  -7   5   1     3795.79     3563.37    131.98 o 
  -6   5   1       32.67      -28.79     31.07 o 
  -5   5   1     3093.12     3171.07    106.85 o 
  -4   5   1        5.12       -3.12     24.22 o 
  -3   5   1    22312.51    23319.96    501.53 o 
  -2   5   1      169.85      244.97     37.04 o 
  -1   5   1    23815.03    25716.26    308.25 o 
   0   5   1     7615.45     7694.50    127.45 o 
   1   5   1     1314.35     1250.48     27.98 o 
   2   5   1    25991.11    28500.26    341.45 o 
   3   5   1     2470.04     2286.79     61.36 o 
   4   5   1    20634.41    21055.18    309.60 o 
   5   5   1      157.72       84.18     37.28 o 
   6   5   1    11789.95    11160.55    231.74 o 
   7   5   1      221.86      182.00     59.90 o 
   8   5   1      417.74      457.79    107.76 o 
   9   5   1     2226.13     2150.01     92.92 o 
  10   5   1     1330.60     1538.72    165.47 o 
  11   5   1      864.36     1027.77    125.55 o 
  12   5   1      180.42      234.03    100.70 o 
  13   5   1      487.40      635.13    132.12 o 
 -13   6   1       37.03      -99.53    108.75 o 
 -12   6   1       18.45       15.96     96.76 o 
 -11   6   1      357.08      376.40     99.37 o 
 -10   6   1        1.78      -50.78     59.24 o 
  -9   6   1     1432.67     1456.76     85.13 o 
  -8   6   1     1733.75     1871.55    141.80 o 
  -7   6   1     1957.62     1820.95     99.20 o 
  -6   6   1      383.73      337.09     58.88 o 
  -5   6   1      176.80      206.04     46.36 o 
  -4   6   1     1560.72     1116.74     63.17 o 
  -3   6   1      151.09      170.41     29.08 o 
  -2   6   1        7.64        6.60     21.45 o 
  -1   6   1     2822.32     2898.99     60.51 o 
   0   6   1    32490.41    35031.34    554.65 o 
   1   6   1      247.82      163.54     22.51 o 
   2   6   1     3966.17     4570.98     81.50 o 
   3   6   1     9495.13     9927.35    308.91 o 
   4   6   1       19.33      -15.32     25.84 o 
   5   6   1       50.69      -18.50     29.48 o 
   6   6   1     1289.56     1186.05     61.46 o 
   7   6   1      547.75      576.02     58.42 o 
   8   6   1      127.61       34.71     47.12 o 
   9   6   1      508.12      523.57     85.86 o 
  10   6   1      822.58      919.11    196.37 o 
  11   6   1        7.94      -43.04     81.55 o 
  12   6   1      147.89      110.45     93.86 o 
 -12   7   1      101.80      107.65    101.90 o 
 -11   7   1       16.64      -46.23     83.95 o 
 -10   7   1      151.48       88.86     97.12 o 
  -9   7   1      102.98      126.61     67.93 o 
  -8   7   1      342.53      272.82     55.13 o 
  -7   7   1      813.96      819.21    139.23 o 
  -6   7   1     1578.01     1479.07     91.97 o 
  -5   7   1     1291.28     1231.49     74.77 o 
  -4   7   1      527.17      563.79     57.89 o 
  -3   7   1     8822.50     8857.08    159.35 o 
  -2   7   1       43.81       23.14     24.86 o 
  -1   7   1     3016.13     3050.77     65.65 o 
   0   7   1      639.58      634.33     34.95 o 
   1   7   1      535.05      438.65     36.27 o 
   2   7   1      104.32      137.25     23.77 o 
   3   7   1     1076.14     1009.74     42.07 o 
   4   7   1      994.40     1005.88     50.63 o 
   5   7   1     2708.16     2703.52    133.01 o 
   6   7   1      159.01      111.01     41.89 o 
   7   7   1       55.07       18.06     41.90 o 
   8   7   1      320.18      252.78     60.51 o 
   9   7   1      831.60      763.01     99.46 o 
  10   7   1      478.24      536.31    151.62 o 
  11   7   1     1223.13     1324.76    134.87 o 
  12   7   1      288.35      503.34    243.03 o 
 -12   8   1       72.67      112.60    104.46 o 
 -11   8   1     1723.08     2314.83    158.15 o 
 -10   8   1       51.43      177.98     84.79 o 
  -9   8   1     2250.55     2127.20     98.05 o 
  -8   8   1     4001.86     3789.73    118.43 o 
  -7   8   1     1488.04     1559.74     77.31 o 
  -6   8   1        4.60      -16.61     37.14 o 
  -5   8   1     1053.45     1000.84     72.23 o 
  -4   8   1    11830.57    11162.90    243.84 o 
  -3   8   1       35.45      -11.39     27.97 o 
  -2   8   1    14023.01    14619.53    379.24 o 
  -1   8   1    12043.66    12225.04    174.21 o 
   0   8   1     6435.99     6409.65    107.80 o 
   1   8   1     2959.34     2939.45     80.30 o 
   2   8   1     4152.30     4455.04     86.88 o 
   3   8   1     8516.38     8296.08    154.18 o 
   4   8   1      327.68      234.43     39.60 o 
   5   8   1     5552.27     5766.56    128.22 o 
   6   8   1     1958.28     1994.15     77.95 o 
   7   8   1     2921.56     2993.12     99.28 o 
   8   8   1      250.18      176.41    176.05 o 
   9   8   1     1075.61     1133.72    115.23 o 
  10   8   1     1930.65     2070.06    132.82 o 
  11   8   1       15.90        0.16     91.94 o 
  12   8   1      684.89      867.20    133.20 o 
 -12   9   1      127.56       91.04    112.93 o 
 -11   9   1       79.54       55.68     94.15 o 
 -10   9   1     1907.97     1895.94    130.35 o 
  -9   9   1       28.30      -17.88     73.08 o 
  -8   9   1      250.75      190.11     74.88 o 
  -7   9   1     2728.71     2689.76     98.11 o 
  -6   9   1        8.11       22.89     42.05 o 
  -5   9   1     1770.40     1533.41    148.18 o 
  -4   9   1     1079.94      973.79    109.60 o 
  -3   9   1     8558.52     9097.03    171.39 o 
  -2   9   1       96.84       86.96     31.62 o 
  -1   9   1     2860.43     2710.34     67.74 o 
   0   9   1     1574.11     1587.88     52.24 o 
   1   9   1      311.37      163.31     49.16 o 
   2   9   1     4084.48     4208.46     88.02 o 
   3   9   1     6595.13     6572.78    119.44 o 
   4   9   1     7916.64     7684.66    152.73 o 
   5   9   1     2346.99     2099.24     77.98 o 
   6   9   1      296.81      299.73     50.54 o 
   7   9   1      265.23      182.88     67.30 o 
   8   9   1      489.25      347.03     92.40 o 
   9   9   1     2247.22     2149.03    295.39 o 
  10   9   1      429.81      424.24    241.66 o 
  11   9   1      406.87      339.03    108.33 o 
  12   9   1       29.62      -27.84    106.53 o 
 -11  10   1      129.47       78.60    107.51 o 
 -10  10   1       42.30      -43.29     86.60 o 
  -9  10   1       11.46      -17.46     78.23 o 
  -8  10   1      636.03      619.98     75.85 o 
  -7  10   1       97.34       21.50     55.39 o 
  -6  10   1     1056.52     1215.65     95.97 o 
  -5  10   1       33.59        4.17     38.67 o 
  -4  10   1        0.21        5.44     42.53 o 
  -3  10   1       22.50       40.09     35.45 o 
  -2  10   1      295.08      252.24     36.94 o 
  -1  10   1     1101.10     1145.78     50.00 o 
   0  10   1        0.94      -20.39     25.41 o 
   1  10   1     9467.75     9712.15    182.78 o 
   2  10   1      462.32      428.66     40.86 o 
   3  10   1      422.34      424.35     54.75 o 
   4  10   1        0.31      -14.92     35.90 o 
   5  10   1        2.59      -30.69     41.56 o 
   6  10   1     3759.46     3800.73    147.06 o 
   7  10   1     1178.61     1200.19    109.07 o 
   8  10   1     3134.59     3159.36    144.64 o 
   9  10   1      675.16      682.16    107.01 o 
  10  10   1      209.34      182.26     94.40 o 
  11  10   1       51.31       98.87    103.45 o 
 -11  11   1      166.37      258.47    115.87 o 
 -10  11   1      485.72      646.84    125.43 o 
  -9  11   1        7.52      -50.09     95.83 o 
  -8  11   1      864.94     1041.04    114.85 o 
  -7  11   1      858.79      841.01     79.04 o 
  -6  11   1     3142.00     3246.58    109.26 o 
  -5  11   1     5936.09     5695.14    149.74 o 
  -4  11   1     1033.56     1230.71     98.75 o 
  -3  11   1     1039.98     1054.56     64.82 o 
  -2  11   1        0.56       -4.66     31.48 o 
  -1  11   1     8221.43     8064.66    141.38 o 
   0  11   1     3264.45     3085.62     79.98 o 
   1  11   1     1966.29     1802.16     75.89 o 
   2  11   1     6217.65     6040.09    126.89 o 
   3  11   1      452.86      419.91     45.27 o 
   4  11   1      314.39      291.14     49.51 o 
   5  11   1       91.70       49.58     44.62 o 
   6  11   1     3227.50     3365.90    142.95 o 
   7  11   1       71.73       63.56     73.48 o 
   8  11   1      958.60     1044.38    210.07 o 
   9  11   1     1869.94     2074.61    136.76 o 
  10  11   1      217.09      230.89    215.63 o 
  11  11   1      327.20      230.75    113.53 o 
 -10  12   1      109.98      174.18    106.61 o 
  -9  12   1       77.95      102.56     95.27 o 
  -8  12   1      831.10      994.58    177.27 o 
  -7  12   1     3119.50     3073.06    146.15 o 
  -6  12   1      985.29     1053.82     83.98 o 
  -5  12   1      467.99      426.79     73.04 o 
  -4  12   1     3793.59     4035.40    149.39 o 
  -3  12   1      317.23      277.84     50.64 o 
  -2  12   1     1951.66     1870.03     68.63 o 
  -1  12   1     1823.07     1732.31     65.55 o 
   0  12   1     7296.46     7520.50    138.85 o 
   1  12   1     3194.93     3102.67     84.60 o 
   2  12   1     1185.25     1134.90     60.11 o 
   3  12   1      553.26      531.17     62.44 o 
   4  12   1     3213.93     3062.94    164.37 o 
   5  12   1     2865.99     2881.73    101.32 o 
   6  12   1      663.10      495.77    137.23 o 
   7  12   1     2686.29     2787.75    142.04 o 
   8  12   1      477.93      472.95    103.70 o 
   9  12   1      109.60       15.24     98.39 o 
  10  12   1      340.35      269.70    111.71 o 
 -10  13   1        5.31      -86.48    110.22 o 
  -9  13   1        2.85      -11.22    102.57 o 
  -8  13   1       10.19        1.26     87.80 o 
  -7  13   1      165.22      297.42     89.19 o 
  -6  13   1        0.05      -51.75     55.22 o 
  -5  13   1      320.66      240.87     63.21 o 
  -4  13   1       16.72       54.70     51.45 o 
  -3  13   1       35.36       61.02     47.27 o 
  -2  13   1      103.62       93.60     40.36 o 
  -1  13   1      160.38      134.01     39.62 o 
   0  13   1      448.40      419.15     67.78 o 
   1  13   1      510.37      510.89     84.36 o 
   2  13   1        9.61       36.95     38.37 o 
   3  13   1      144.28      105.49     43.02 o 
   4  13   1       97.55       74.71     50.47 o 
   5  13   1       97.70       -1.95     67.76 o 
   6  13   1       50.00      -31.13     71.52 o 
   7  13   1      142.89      181.10     87.24 o 
   8  13   1       32.14       83.61     94.46 o 
   9  13   1       86.18      204.57    146.52 o 
  10  13   1        5.27       68.75    113.67 o 
  -9  14   1      130.92      123.15    153.75 o 
  -8  14   1      186.13      341.36    104.98 o 
  -7  14   1     1078.27     1433.24    136.25 o 
  -6  14   1     1051.13     1098.26    138.68 o 
  -5  14   1      585.78      609.58     74.22 o 
  -4  14   1     2085.78     2180.67    213.34 o 
  -3  14   1      230.82      233.62     58.93 o 
  -2  14   1      380.42      468.83     63.51 o 
  -1  14   1     1632.13     1464.55     68.53 o 
   0  14   1     1647.87     1512.12     69.54 o 
   1  14   1     2887.08     2846.47     88.97 o 
   2  14   1      311.68      381.32     60.36 o 
   3  14   1     2619.61     2642.40     89.06 o 
   4  14   1      288.76      193.58     75.17 o 
   5  14   1      470.15      376.03     85.48 o 
   6  14   1        2.91      -77.07     77.07 o 
   7  14   1     1042.84     1336.61    135.95 o 
   8  14   1      429.18      510.97    156.18 o 
   9  14   1       93.01       13.06    104.17 o 
  -9  15   1       26.82     -164.40    164.40 o 
  -8  15   1      944.82      640.11    180.84 o 
  -7  15   1       25.50       -7.52     91.63 o 
  -6  15   1     1491.89     1638.46    232.14 o 
  -5  15   1     1580.46     1815.21    146.14 o 
  -4  15   1      768.71     1112.98    115.06 o 
  -3  15   1     1276.42     1435.07    131.74 o 
  -2  15   1     1045.73     1061.98     85.73 o 
  -1  15   1     2702.97     2775.35     95.56 o 
   0  15   1      640.71      605.68     61.80 o 
   1  15   1     2183.76     2045.40     80.96 o 
   2  15   1     4931.15     5310.59    150.15 o 
   3  15   1        4.00       34.61     55.74 o 
   4  15   1      136.82      164.89     79.22 o 
   5  15   1      446.34      318.51    122.24 o 
   6  15   1     3578.26     4046.92    175.44 o 
   7  15   1      102.59       35.51     96.68 o 
   8  15   1      112.90       21.20    108.49 o 
   9  15   1      762.27     1195.86    308.64 o 
  -8  16   1        2.24     -157.55    157.55 o 
  -7  16   1      180.10      124.06    144.92 o 
  -6  16   1      272.68      189.83    144.61 o 
  -5  16   1      418.45      406.65    209.46 o 
  -4  16   1      662.71      827.86    116.75 o 
  -3  16   1       14.53      -61.15     61.15 o 
  -2  16   1       96.62       28.48     64.91 o 
  -1  16   1       16.73       -5.06     50.87 o 
   0  16   1     1346.17     1460.22    161.49 o 
   1  16   1      384.71      297.23     59.71 o 
   2  16   1      950.20      952.03     98.64 o 
   3  16   1      523.61      455.47     96.82 o 
   4  16   1      516.48      567.30    271.95 o 
   5  16   1      362.77      501.36    108.29 o 
   6  16   1        0.23       18.90    101.42 o 
   7  16   1      844.45     1144.55    274.62 o 
   8  16   1       68.04     -105.60    113.66 o 
  -7  17   1        0.44       61.04    162.88 o 
  -6  17   1       45.47      -28.77    146.29 o 
  -5  17   1       84.47        5.94    139.29 o 
  -4  17   1      608.31      652.59    165.77 o 
  -3  17   1     2696.50     3025.50    152.53 o 
  -2  17   1     1529.59     1572.09    127.83 o 
  -1  17   1      302.35      227.22     77.10 o 
   0  17   1      351.31      371.28     86.90 o 
   1  17   1      362.17      308.96     64.65 o 
   2  17   1      188.56      186.07     71.10 o 
   3  17   1      514.98      668.42    152.76 o 
   4  17   1     1723.77     2062.50    310.69 o 
   5  17   1       63.09       57.45    101.23 o 
   6  17   1      242.80       95.75    192.11 o 
   7  17   1      201.18       82.16    122.87 o 
  -6  18   1      102.59      316.33    175.97 o 
  -5  18   1      453.27      296.23    180.54 o 
  -4  18   1     2813.24     3127.78    243.71 o 
  -3  18   1        0.01       81.75    146.44 o 
  -2  18   1     1411.83     1648.90    144.96 o 
  -1  18   1     1500.19     1789.39    364.96 o 
   0  18   1      332.04      186.85     75.72 o 
   1  18   1      104.67      135.28     66.31 o 
   2  18   1      761.85      802.12     99.76 o 
   3  18   1     2834.16     3100.90    164.51 o 
   4  18   1       14.36      -40.40    190.05 o 
   5  18   1     2012.27     2442.67    167.74 o 
   6  18   1      437.66      553.74    138.89 o 
  -3  19   1     1113.96     1590.91    231.54 o 
  -2  19   1      296.23      123.40    166.00 o 
  -1  19   1      106.95      181.05    110.68 o 
   0  19   1       57.55      -82.07     82.07 o 
   1  19   1       36.48      -98.53     98.53 o 
   2  19   1      489.07      444.50    175.97 o 
   3  19   1      143.34       -4.11    156.03 o 
  -2  20   1      178.88      270.20    181.45 o 
  -1  20   1      202.19      449.30    124.77 o 
   0  20   1      125.03      178.66    138.68 o 
   1  20   1      183.46       27.71    160.90 o 
 -13   0   2     1674.31     1923.37    231.38 o 
 -12   0   2     2163.20     1891.56    188.61 o 
 -11   0   2     1313.63     1571.58    163.80 o 
 -10   0   2      479.72      325.46    122.24 o 
  -9   0   2     2470.03     2072.25    160.75 o 
  -8   0   2     7336.91     6983.67    277.20 o 
  -7   0   2     6119.81     5485.92    225.90 o 
  -6   0   2    21485.70    21804.68    579.37 o 
  -5   0   2     3556.21     3253.52    143.85 o 
  -4   0   2    23725.10    23577.50    585.61 o 
  -3   0   2     1354.90     1111.55     66.98 o 
  -2   0   2     1879.70     1695.95     70.02 o 
  -1   0   2    26933.83    31620.51    722.62 o 
   0   0   2     6764.60     7798.71    134.44 o 
   1   0   2    25207.32    30529.60    480.21 o 
   2   0   2    28595.69    29832.77    698.11 o 
   3   0   2    67885.00    74057.27   1684.99 o 
   4   0   2      603.79      780.31     76.57 o 
   5   0   2     2954.69     2904.17    140.66 o 
   6   0   2    13177.58    11987.03    368.69 o 
   7   0   2     6233.62     5999.22    244.78 o 
   8   0   2    11066.39    11033.64    380.11 o 
   9   0   2     2134.48     2272.73    170.34 o 
  10   0   2      833.94      749.26    147.05 o 
  11   0   2       37.88      106.25    113.10 o 
  12   0   2     1463.54     1462.74    197.74 o 
  13   0   2      272.06      548.62    178.10 o 
 -13   1   2       79.00      -19.45    101.92 o 
 -12   1   2      533.48      650.75    112.01 o 
 -11   1   2      703.24      708.53    104.68 o 
 -10   1   2      324.66      355.02     84.04 o 
  -9   1   2      296.75      309.29     75.82 o 
  -8   1   2      870.70      928.23     91.60 o 
  -7   1   2     3144.05     2832.43    112.51 o 
  -6   1   2       15.84       40.45     41.64 o 
  -5   1   2    11373.79    11135.61    230.62 o 
  -4   1   2     8049.00     8584.82    179.06 o 
  -3   1   2      985.68      997.28     65.38 o 
  -2   1   2     1639.91     1694.04     57.77 o 
  -1   1   2    22776.14    25106.01    408.64 o 
   0   1   2     3820.68     5250.63     94.62 o 
   1   1   2     1695.80     1744.37     27.51 o 
   2   1   2    19865.18    20481.59    348.53 o 
   3   1   2    20205.26    22207.40    442.98 o 
   4   1   2     6768.76     7204.64    162.37 o 
   5   1   2       84.46       17.49     34.71 o 
   6   1   2    13113.45    12440.41    267.97 o 
   7   1   2     2283.97     2317.25    106.40 o 
   8   1   2       51.46       77.46     58.33 o 
   9   1   2     2333.50     2393.47    122.65 o 
  10   1   2      742.08      781.02    101.77 o 
  11   1   2      103.97       71.55     81.16 o 
  12   1   2        5.18       35.14     89.77 o 
  13   1   2      360.47      284.49    152.53 o 
 -13   2   2        8.25      -59.91     86.32 o 
 -12   2   2       30.53       86.90     85.53 o 
 -11   2   2      502.68      547.63     96.71 o 
 -10   2   2       77.55       62.05     67.99 o 
  -9   2   2      298.28      202.35     70.54 o 
  -8   2   2     2681.92     2666.22    118.70 o 
  -7   2   2       74.66       85.99     50.64 o 
  -6   2   2      886.75      944.55     71.93 o 
  -5   2   2      481.54      410.50     50.48 o 
  -4   2   2     5776.13     5609.74    132.91 o 
  -3   2   2      333.42      373.85     37.31 o 
  -2   2   2      887.97      950.21     40.23 o 
  -1   2   2    16822.22    18549.91    382.55 o 
   0   2   2     1503.09     1905.94     31.80 o 
   1   2   2        2.18        3.55      8.81 o 
   2   2   2       57.48        3.84     12.02 o 
   3   2   2    37682.57    38633.62    643.62 o 
   4   2   2       50.08       62.47     31.30 o 
   5   2   2      415.30      470.99     77.94 o 
   6   2   2      820.47      819.32     76.19 o 
   7   2   2       77.77       41.57     50.20 o 
   8   2   2      298.11      341.30     71.74 o 
   9   2   2       41.51       25.22     62.94 o 
  10   2   2     2266.27     2102.64    125.36 o 
  11   2   2      755.12      689.37    107.38 o 
  12   2   2      189.69      147.59     93.62 o 
  13   2   2        6.43       39.74    108.40 o 
 -13   3   2       16.10      -64.35    101.66 o 
 -12   3   2      817.23      821.15     98.86 o 
 -11   3   2      623.99      682.59     86.96 o 
 -10   3   2     3542.39     3632.26    124.86 o 
  -9   3   2     3771.40     3880.29    122.22 o 
  -8   3   2      516.60      446.21     72.00 o 
  -7   3   2     6612.37     6269.87    153.71 o 
  -6   3   2      223.42      204.41     44.56 o 
  -5   3   2    20060.67    20008.06    303.53 o 
  -4   3   2      779.18      841.60     59.39 o 
  -3   3   2     8921.62     9240.10    149.18 o 
  -2   3   2    13590.91    14545.22    330.27 o 
  -1   3   2    18428.59    20249.31    480.24 o 
   0   3   2     5491.86     5995.30     80.13 o 
   1   3   2     8881.17     9503.53    106.24 o 
   2   3   2    20533.09    21817.72    254.54 o 
   3   3   2     4275.16     4621.55     86.51 o 
   4   3   2     9015.72    10359.79    168.53 o 
   5   3   2    15129.44    14678.40    603.65 o 
   6   3   2    16288.15    15971.22    328.78 o 
   7   3   2     4026.51     4034.64    271.34 o 
   8   3   2       44.78       -8.05     66.37 o 
   9   3   2     2798.94     3040.91    136.00 o 
  10   3   2        2.79      -58.84     68.82 o 
  11   3   2      372.14      260.31     90.31 o 
  12   3   2     1265.01     1536.27    271.42 o 
  13   3   2      411.42      389.77    121.63 o 
 -13   4   2      367.48      442.97    127.49 o 
 -12   4   2      412.97      393.61     84.10 o 
 -11   4   2     1223.82     1324.80    102.78 o 
 -10   4   2      708.98      611.59     77.09 o 
  -9   4   2      164.94      162.18     56.59 o 
  -8   4   2     2844.78     2863.48    100.12 o 
  -7   4   2     2065.52     2056.22     79.40 o 
  -6   4   2     7588.46     7201.88    147.44 o 
  -5   4   2     1067.01      891.22     48.45 o 
  -4   4   2    13853.73    13907.41    219.28 o 
  -3   4   2     9819.57    10396.12    166.38 o 
  -2   4   2      437.96      499.17     30.82 o 
  -1   4   2    15486.35    16493.44    272.94 o 
   0   4   2     4288.56     4247.00     66.85 o 
   1   4   2      672.31      791.95     22.56 o 
   2   4   2      258.61      346.66     19.98 o 
   3   4   2    15297.94    14985.94    226.14 o 
   4   4   2     2024.17     2068.74     59.70 o 
   5   4   2     4723.77     4363.87    115.71 o 
   6   4   2    15876.27    16038.90    458.89 o 
   7   4   2     1316.37     1246.52     64.87 o 
   8   4   2     3556.06     3618.43    110.05 o 
   9   4   2      505.51      386.78     82.20 o 
  10   4   2      301.76      251.49     82.56 o 
  11   4   2        3.96       57.50     81.59 o 
  12   4   2       42.53       39.06     93.32 o 
  13   4   2      279.51      224.46    151.46 o 
 -13   5   2       61.77        6.92    109.54 o 
 -12   5   2        9.00      -24.23     91.67 o 
 -11   5   2       92.91       75.93     68.38 o 
 -10   5   2      247.00      100.23     61.72 o 
  -9   5   2       83.65       81.30     52.74 o 
  -8   5   2       92.28       43.18     47.58 o 
  -7   5   2      207.36      152.19     44.32 o 
  -6   5   2       18.49      -31.25     31.25 o 
  -5   5   2       20.57        7.03     28.72 o 
  -4   5   2      188.10      118.76     29.46 o 
  -3   5   2     1590.02     1611.59     53.58 o 
  -2   5   2      386.97      418.40     32.60 o 
  -1   5   2      970.70     1031.42     38.93 o 
   0   5   2      599.14      602.89     34.65 o 
   1   5   2       20.02       -1.70     14.72 o 
   2   5   2       72.88       37.51     13.37 o 
   3   5   2        5.93       -5.08     17.44 o 
   4   5   2       39.30       19.98     25.17 o 
   5   5   2     1341.82     1307.01     78.11 o 
   6   5   2        1.39      -30.10     32.71 o 
   7   5   2       64.54       83.39     42.27 o 
   8   5   2        0.09        1.71     44.16 o 
   9   5   2      391.78      384.99     79.17 o 
  10   5   2      361.55      325.89     87.78 o 
  11   5   2      276.95      226.83     90.11 o 
  12   5   2      872.68      915.88    131.13 o 
  13   5   2       62.00     -107.76    107.76 o 
 -12   6   2      185.21      128.58    100.36 o 
 -11   6   2     2039.81     1955.99    107.87 o 
 -10   6   2      575.58      564.22     80.09 o 
  -9   6   2      784.84      791.21     76.10 o 
  -8   6   2     7563.47     7548.12    187.76 o 
  -7   6   2      211.94      197.13     46.68 o 
  -6   6   2      412.77      365.30     58.78 o 
  -5   6   2     1363.68     1370.36     60.15 o 
  -4   6   2     8563.14     7706.65    144.62 o 
  -3   6   2     4896.64     5256.02    108.18 o 
  -2   6   2     7680.27     8520.59    146.69 o 
  -1   6   2    37114.57    39763.11    540.62 o 
   0   6   2      212.76      163.89     21.80 o 
   1   6   2     8159.54     8179.11    119.13 o 
   2   6   2      855.31      957.67     30.77 o 
   3   6   2    13219.00    13169.71    179.90 o 
   4   6   2     3394.94     3323.55     81.78 o 
   5   6   2     4581.31     4680.62    107.35 o 
   6   6   2     4510.51     4427.86    109.16 o 
   7   6   2        8.04      -25.18     48.28 o 
   8   6   2      379.03      332.88     76.35 o 
   9   6   2     1299.95     1402.17    119.67 o 
  10   6   2     4233.92     4113.97    170.93 o 
  11   6   2     1677.34     1994.61    155.07 o 
  12   6   2       11.70       21.50     97.07 o 
 -12   7   2      151.82       44.54     94.61 o 
 -11   7   2      323.16      323.13     98.56 o 
 -10   7   2     2218.59     2187.76    128.38 o 
  -9   7   2     2899.34     2923.21    212.62 o 
  -8   7   2      177.54      138.52     61.68 o 
  -7   7   2     5826.47     5375.88    133.68 o 
  -6   7   2       85.00      127.00     40.46 o 
  -5   7   2     4419.56     4207.25    104.70 o 
  -4   7   2       46.21      -15.41     28.05 o 
  -3   7   2     5110.92     4906.84    115.64 o 
  -2   7   2    16952.12    17193.61    263.40 o 
  -1   7   2       19.76        8.74     19.37 o 
   0   7   2     6931.18     7657.84    134.33 o 
   1   7   2     1885.63     1783.73     48.50 o 
   2   7   2    13943.17    14573.66    169.42 o 
   3   7   2     3653.54     3768.84     76.61 o 
   4   7   2     7515.29     8273.05    163.98 o 
   5   7   2     8862.83     8703.41    163.40 o 
   6   7   2     2540.37     2386.92     82.94 o 
   7   7   2      635.08      577.50    126.67 o 
   8   7   2      215.23      168.49     79.99 o 
   9   7   2     2998.97     3242.51    150.07 o 
  10   7   2      245.33      196.16    102.90 o 
  11   7   2     1016.53     1009.07    127.85 o 
  12   7   2     1100.63     1584.53    155.49 o 
 -12   8   2       48.19       89.56    107.02 o 
 -11   8   2       98.36      127.29    127.79 o 
 -10   8   2       49.95       -7.13     64.08 o 
  -9   8   2      145.88       41.48     57.98 o 
  -8   8   2      441.65      661.32    119.19 o 
  -7   8   2      101.18       33.37     47.39 o 
  -6   8   2      322.89      234.36     47.13 o 
  -5   8   2      483.00      598.99    129.92 o 
  -4   8   2     3100.94     3036.58    102.73 o 
  -3   8   2     1160.64     1200.12     54.55 o 
  -2   8   2     1575.42     1571.85     58.70 o 
  -1   8   2     1844.40     1559.81     49.87 o 
   0   8   2       79.57       55.34     21.84 o 
   1   8   2     7589.21     7866.24    125.26 o 
   2   8   2     1728.93     1640.60     39.89 o 
   3   8   2     8226.31     8097.22    135.20 o 
   4   8   2        0.25      -14.01     30.24 o 
   5   8   2        1.67      -29.45     35.17 o 
   6   8   2      209.92      148.25     44.52 o 
   7   8   2       51.70      125.56     62.10 o 
   8   8   2      275.65      319.00    172.17 o 
   9   8   2      196.95       56.13     77.58 o 
  10   8   2      186.60      151.03     85.50 o 
  11   8   2       15.06      125.46     94.05 o 
  12   8   2        8.94       -5.95    122.47 o 
 -12   9   2      797.87     1028.33    145.47 o 
 -11   9   2      740.31      956.97    130.55 o 
 -10   9   2      633.37      713.51    107.59 o 
  -9   9   2      288.91      234.14     83.99 o 
  -8   9   2      346.20      294.19    159.08 o 
  -7   9   2      623.00      389.17    121.65 o 
  -6   9   2     1947.01     1769.49     78.03 o 
  -5   9   2     5697.05     5700.31    132.64 o 
  -4   9   2     7014.67     7187.86    150.58 o 
  -3   9   2     2326.58     2191.46     74.38 o 
  -2   9   2     2855.90     2853.02     83.08 o 
  -1   9   2     1863.11     1802.63     55.63 o 
   0   9   2    10737.00    10899.67    191.40 o 
   1   9   2      325.15      349.94     34.50 o 
   2   9   2    17621.90    17839.96    242.72 o 
   3   9   2     1384.63     1655.24     56.84 o 
   4   9   2     2145.16     2227.24     75.16 o 
   5   9   2     1112.84      888.58    113.23 o 
   6   9   2     2276.73     2150.87    159.53 o 
   7   9   2      838.69      960.24    180.54 o 
   8   9   2      366.48      380.13     82.81 o 
   9   9   2      885.08      865.23    110.24 o 
  10   9   2        2.50      -81.29     84.74 o 
  11   9   2      407.14      264.33    106.46 o 
  12   9   2      526.36      570.57    129.63 o 
 -11  10   2     1272.23     1887.69    166.02 o 
 -10  10   2      300.47      305.75    142.18 o 
  -9  10   2      539.06      450.82     96.48 o 
  -8  10   2     4223.96     4426.50    188.99 o 
  -7  10   2     1451.34     1407.24     99.38 o 
  -6  10   2     2445.83     2194.37    110.00 o 
  -5  10   2     3127.21     2987.87     97.46 o 
  -4  10   2     5094.61     5109.34    125.98 o 
  -3  10   2      177.02      100.18     39.89 o 
  -2  10   2     3152.50     2874.47     87.66 o 
  -1  10   2    18423.84    19199.30    261.99 o 
   0  10   2     2750.08     2646.19     82.86 o 
   1  10   2     9756.25     9755.45    200.93 o 
   2  10   2     1566.35     1347.16     54.83 o 
   3  10   2     4411.79     4512.79    111.66 o 
   4  10   2      553.46      563.01     53.97 o 
   5  10   2     1849.88     1900.74     77.69 o 
   6  10   2     3945.71     4041.13    155.27 o 
   7  10   2     1956.30     1832.88    113.28 o 
   8  10   2     3143.16     3148.73    237.24 o 
   9  10   2      139.49       43.88    132.06 o 
  10  10   2      598.66      726.75    119.57 o 
  11  10   2       89.58       87.66    107.93 o 
 -11  11   2       18.73      -72.61    105.65 o 
 -10  11   2       33.44      -71.06     92.96 o 
  -9  11   2      224.06      235.02     90.91 o 
  -8  11   2        1.89       34.36     60.90 o 
  -7  11   2     1222.83     1399.40    118.02 o 
  -6  11   2     1180.51     1175.57    146.26 o 
  -5  11   2      777.53      707.23     82.20 o 
  -4  11   2        0.56      -19.34     40.41 o 
  -3  11   2     1175.00     1238.74     66.76 o 
  -2  11   2     2296.11     2340.95     84.11 o 
  -1  11   2       12.91      -29.37     29.37 o 
   0  11   2        1.92        9.63     30.08 o 
   1  11   2      318.90      300.29     39.53 o 
   2  11   2     3877.33     4144.63     94.55 o 
   3  11   2      289.09      261.31     46.92 o 
   4  11   2     1301.63     1147.82     66.02 o 
   5  11   2      461.51      430.23     73.69 o 
   6  11   2      432.69      465.09     82.92 o 
   7  11   2      375.48      295.72     83.73 o 
   8  11   2        9.11      -73.94     74.86 o 
   9  11   2      725.50      855.23    118.77 o 
  10  11   2       31.45       96.35     98.40 o 
  11  11   2      195.18      180.03    224.38 o 
 -10  12   2      153.21       37.66    104.57 o 
  -9  12   2      431.80      449.64    141.27 o 
  -8  12   2      191.68      342.69     95.30 o 
  -7  12   2      505.55      508.24     94.45 o 
  -6  12   2      601.99      830.70    195.31 o 
  -5  12   2       37.82      -12.28     47.75 o 
  -4  12   2     2323.01     2261.34     89.60 o 
  -3  12   2      863.40      800.72     68.06 o 
  -2  12   2     1291.37     1343.13    118.02 o 
  -1  12   2      867.61      776.34     82.59 o 
   0  12   2      586.39      514.16     99.03 o 
   1  12   2     2784.58     2800.11     80.38 o 
   2  12   2      943.51     1043.29     91.01 o 
   3  12   2     1877.95     1820.94     69.62 o 
   4  12   2     1820.08     1810.34     80.13 o 
   5  12   2      818.96      846.67     97.26 o 
   6  12   2      291.73      245.99     77.43 o 
   7  12   2      410.47      256.79    207.18 o 
   8  12   2     1073.90     1335.98    134.47 o 
   9  12   2      179.46      114.19     98.85 o 
  10  12   2       12.59      -21.62    107.09 o 
 -10  13   2       76.36      115.39    164.56 o 
  -9  13   2      498.17      291.82    145.53 o 
  -8  13   2      112.12      105.09     90.95 o 
  -7  13   2     2769.01     2764.43    116.97 o 
  -6  13   2      173.09       74.85     60.52 o 
  -5  13   2     8595.63     8966.26    196.39 o 
  -4  13   2      348.22      388.13     86.50 o 
  -3  13   2     2538.21     2698.96    122.09 o 
  -2  13   2     1189.57     1207.88     84.74 o 
  -1  13   2      676.98      574.35     55.72 o 
   0  13   2     3317.60     3166.77     89.17 o 
   1  13   2      349.18      293.48     45.48 o 
   2  13   2    14713.18    14654.55    228.22 o 
   3  13   2     2137.21     2029.59     76.54 o 
   4  13   2     2093.03     2243.25    118.99 o 
   5  13   2     1313.46     1393.72    120.52 o 
   6  13   2     2645.92     2982.26    159.08 o 
   7  13   2      934.63     1154.75    207.18 o 
   8  13   2       20.87      -43.99     89.51 o 
   9  13   2     1484.31     2075.10    319.14 o 
  10  13   2        4.39       -9.24    123.29 o 
  -9  14   2       23.94     -138.53    138.53 o 
  -8  14   2      936.39     1269.41    203.83 o 
  -7  14   2      761.35      609.36    154.20 o 
  -6  14   2      725.78      497.89    217.89 o 
  -5  14   2      478.39      511.96    135.37 o 
  -4  14   2      124.77      -14.94     58.02 o 
  -3  14   2      101.67       72.98     55.70 o 
  -2  14   2       30.65      -39.78     48.18 o 
  -1  14   2     3884.70     4149.86    106.81 o 
   0  14   2     3170.16     3219.34     93.44 o 
   1  14   2     8112.62     7908.73    153.15 o 
   2  14   2     1328.73     1435.34     75.99 o 
   3  14   2        6.85      -28.03     52.99 o 
   4  14   2      359.64      248.54    106.71 o 
   5  14   2      278.40      247.50     82.85 o 
   6  14   2      600.82      704.99    107.34 o 
   7  14   2      828.07      760.47    227.12 o 
   8  14   2     1268.60     1244.49    143.60 o 
   9  14   2      143.45       75.70    110.02 o 
  -9  15   2      247.82      388.63    184.65 o 
  -8  15   2       53.56      193.33    151.92 o 
  -7  15   2      750.96      768.44    173.54 o 
  -6  15   2       21.31       36.08    122.24 o 
  -5  15   2       70.15      -17.67     79.30 o 
  -4  15   2      985.37     1053.79    187.89 o 
  -3  15   2      408.09      325.08     68.35 o 
  -2  15   2      151.29      106.37     58.01 o 
  -1  15   2       22.54      -34.32     45.87 o 
   0  15   2      367.57      288.80     60.43 o 
   1  15   2      294.18      206.29     74.66 o 
   2  15   2       88.84       68.03     48.88 o 
   3  15   2       18.34      -13.32     71.92 o 
   4  15   2      439.29      275.14    143.70 o 
   5  15   2      344.96      371.20     98.67 o 
   6  15   2       42.48      131.10     96.05 o 
   7  15   2      259.47      246.36    102.08 o 
   8  15   2       43.08      -53.43    112.84 o 
   9  15   2       11.42       93.70    124.29 o 
  -8  16   2     1375.25     1675.70    248.74 o 
  -7  16   2      241.84        6.09    139.29 o 
  -6  16   2      416.79      384.67    151.16 o 
  -5  16   2        5.47      -46.91     85.23 o 
  -4  16   2     1729.45     1917.08    127.27 o 
  -3  16   2     1144.75     1116.82    119.72 o 
  -2  16   2      264.92      225.98     82.49 o 
  -1  16   2     2645.54     2464.49    107.46 o 
   0  16   2      636.33      492.77     64.77 o 
   1  16   2     2672.81     2672.15    110.61 o 
   2  16   2      226.39      319.14    105.32 o 
   3  16   2     3398.90     3624.01    132.03 o 
   4  16   2     1116.26     1202.34    220.27 o 
   5  16   2      420.80      405.95    142.71 o 
   6  16   2      467.15      594.26    119.05 o 
   7  16   2      143.57       -4.73    113.94 o 
   8  16   2      594.65      860.40    160.75 o 
  -7  17   2      788.01      532.33    192.57 o 
  -6  17   2       79.08     -130.31    146.90 o 
  -5  17   2      669.82      332.46    152.53 o 
  -4  17   2       64.87      -30.15     88.70 o 
  -3  17   2      655.64      580.50    103.78 o 
  -2  17   2      633.09      578.41    187.39 o 
  -1  17   2      343.48      290.17     94.46 o 
   0  17   2     1695.18     1898.89    107.70 o 
   1  17   2       95.37       82.34     87.54 o 
   2  17   2     1736.79     2094.40    125.92 o 
   3  17   2       37.94       12.95     70.62 o 
   4  17   2      199.67      154.70    102.08 o 
   5  17   2      842.66     1134.19    230.39 o 
   6  17   2      516.09      487.63    127.51 o 
   7  17   2      229.05      566.70    557.98 o 
  -6  18   2      110.46      328.35    180.08 o 
  -5  18   2       16.38      -32.42    161.21 o 
  -4  18   2       16.78       45.82    145.68 o 
  -3  18   2       12.21      -95.98     95.98 o 
  -2  18   2      130.58        9.73     92.18 o 
  -1  18   2       52.35      -89.28     89.28 o 
   0  18   2      251.94      264.71     79.11 o 
   1  18   2        5.94       87.42     93.26 o 
   2  18   2      326.55      481.50    110.14 o 
   3  18   2       59.10        5.33    146.59 o 
   4  18   2       25.42     -150.40    150.40 o 
   5  18   2        7.27     -159.38    159.38 o 
   6  18   2      159.81      198.35    176.73 o 
  -4  19   2       57.46      -51.00    166.23 o 
  -3  19   2     1308.28     1623.03    227.20 o 
  -2  19   2     1235.01     1357.65    152.21 o 
  -1  19   2      220.67      128.84    108.27 o 
   0  19   2      995.02     1198.14    361.00 o 
   1  19   2       31.08        6.37    103.50 o 
   2  19   2      423.91      625.50    188.68 o 
   3  19   2       21.45      274.62    170.19 o 
   4  19   2     1006.62     1396.06    231.23 o 
  -2  20   2      110.52      233.67    179.02 o 
  -1  20   2      871.36      917.05    147.20 o 
   0  20   2        0.27        5.87    120.05 o 
   1  20   2      206.93      159.15    268.45 o 
   2  20   2        3.53       66.22    178.56 o 
 -13   1   3      557.89      615.48    123.43 o 
 -12   1   3       13.25      -17.74     92.92 o 
 -11   1   3     1732.01     1761.68    120.52 o 
 -10   1   3        3.24       -7.63     84.87 o 
  -9   1   3     2530.40     2391.15    119.58 o 
  -8   1   3       35.74      -11.59     52.44 o 
  -7   1   3     3252.64     2991.98    147.89 o 
  -6   1   3     3298.56     3265.52    111.51 o 
  -5   1   3    11063.67    10481.80    219.83 o 
  -4   1   3     4076.84     4427.35    176.28 o 
  -3   1   3     3444.76     3520.44     89.05 o 
  -2   1   3    21170.01    22709.40    310.07 o 
  -1   1   3     1376.06     1550.67    157.09 o 
   0   1   3      225.68      250.35     22.57 o 
   1   1   3    10701.17    10592.87    127.91 o 
   2   1   3    42563.32    43327.41    560.30 o 
   3   1   3     6390.95     6747.29    147.13 o 
   4   1   3     2637.18     2834.25    112.04 o 
   5   1   3     2927.13     2447.60     93.17 o 
   6   1   3     2016.39     2028.48     93.95 o 
   7   1   3     3043.74     3069.55    141.65 o 
   8   1   3     3055.41     3266.58    134.21 o 
   9   1   3     3462.46     3510.34    146.31 o 
  10   1   3      523.20      408.34     87.55 o 
  11   1   3       44.36      -11.54     78.30 o 
  12   1   3      636.85      870.82    123.52 o 
  13   1   3      236.18      170.07    111.14 o 
 -13   2   3       99.78       48.26     86.90 o 
 -12   2   3     1655.17     2050.68    117.21 o 
 -11   2   3       72.10       92.93     79.17 o 
 -10   2   3     2436.31     2234.28    124.57 o 
  -9   2   3     3608.42     3610.99    145.11 o 
  -8   2   3     5136.90     4913.89    159.88 o 
  -7   2   3      193.35      133.25     53.90 o 
  -6   2   3     6195.11     6169.77    161.56 o 
  -5   2   3    17084.36    16976.25    323.60 o 
  -4   2   3     4129.35     3750.38     84.64 o 
  -3   2   3    12291.25    13342.41    201.02 o 
  -2   2   3       79.54       75.05     19.05 o 
  -1   2   3    60340.82    69014.48    901.41 o 
   0   2   3     2819.90     2819.21     71.47 o 
   1   2   3     9881.24    10588.17    117.04 o 
   2   2   3     5696.34     5645.35    179.31 o 
   3   2   3     1257.69     1335.39     58.56 o 
   4   2   3     2967.42     2959.57     94.34 o 
   5   2   3      512.26      645.21     62.97 o 
   6   2   3    23724.54    21647.92    534.39 o 
   7   2   3       19.16        1.27     49.45 o 
   8   2   3     3659.65     3423.93    155.42 o 
   9   2   3      408.13      439.13     84.38 o 
  10   2   3       38.40       58.67     73.33 o 
  11   2   3      568.61      618.29    106.14 o 
  12   2   3      275.04       62.71     94.32 o 
  13   2   3      625.97      587.92    125.18 o 
 -13   3   3       46.96      -19.99     91.05 o 
 -12   3   3       24.33      -34.66     73.17 o 
 -11   3   3      789.46      679.89    104.24 o 
 -10   3   3       14.37       -9.48     56.08 o 
  -9   3   3      354.28      239.85     60.26 o 
  -8   3   3       16.82       22.85     44.36 o 
  -7   3   3      394.67      394.31     51.93 o 
  -6   3   3     1264.39     1229.14     60.41 o 
  -5   3   3     1111.57     1184.80     53.79 o 
  -4   3   3     3386.50     3475.67    111.22 o 
  -3   3   3      827.92      829.26     37.27 o 
  -2   3   3     4601.51     5054.26     90.93 o 
  -1   3   3      455.76      488.40     25.26 o 
   0   3   3      502.88      520.20     20.55 o 
   1   3   3     4131.54     3952.69     61.43 o 
   2   3   3     3494.08     3424.43     59.28 o 
   3   3   3      731.37      741.79     28.96 o 
   4   3   3     4260.14     4468.63     90.58 o 
   5   3   3     1555.54     2060.99     87.76 o 
   6   3   3       21.89       28.16     47.24 o 
   7   3   3     1512.93     1445.31     89.18 o 
   8   3   3      146.27       23.52     59.69 o 
   9   3   3     4743.58     4595.28    170.00 o 
  10   3   3       11.02       75.93     72.27 o 
  11   3   3        7.58      -63.39    139.82 o 
  12   3   3      259.93      255.92    103.32 o 
  13   3   3       22.40       -8.83    102.45 o 
 -13   4   3       23.80      151.04    112.79 o 
 -12   4   3      215.13      166.68     78.01 o 
 -11   4   3      176.87      245.30     72.36 o 
 -10   4   3      445.03      289.42     66.32 o 
  -9   4   3        1.93        2.19     52.28 o 
  -8   4   3     3595.38     3663.58    113.65 o 
  -7   4   3      425.84      349.99     51.25 o 
  -6   4   3     1455.90     1582.19     66.92 o 
  -5   4   3     2614.28     2603.07     97.56 o 
  -4   4   3     2760.89     2741.89     72.92 o 
  -3   4   3     2672.75     2528.13     91.57 o 
  -2   4   3      105.13       70.84     20.54 o 
  -1   4   3     4640.60     4804.21     71.16 o 
   0   4   3     3114.79     3178.77     62.14 o 
   1   4   3     6012.68     6388.10     79.30 o 
   2   4   3     5339.74     5694.42     74.34 o 
   3   4   3     1822.98     1564.47     87.28 o 
   4   4   3    14854.67    15311.92    356.40 o 
   5   4   3      153.42      103.36     29.04 o 
   6   4   3    10820.90    11229.18    229.58 o 
   7   4   3      223.14      183.63     44.41 o 
   8   4   3     1521.10     1297.01     92.57 o 
   9   4   3      965.09      845.69    100.07 o 
  10   4   3      686.79      657.90     99.29 o 
  11   4   3      701.36     1087.41    125.98 o 
  12   4   3      636.66      612.11    167.68 o 
  13   4   3       82.79       50.58    110.65 o 
 -13   5   3      558.88      599.31    231.61 o 
 -12   5   3       12.89       47.25     79.92 o 
 -11   5   3     1507.49     1622.86    114.71 o 
 -10   5   3      129.05       70.79     62.04 o 
  -9   5   3     3901.57     4272.03    131.15 o 
  -8   5   3      423.86      289.11     56.15 o 
  -7   5   3     6257.41     6068.96    141.71 o 
  -6   5   3     7849.52     7984.87    160.89 o 
  -5   5   3     2032.88     1592.79     61.95 o 
  -4   5   3     3656.78     3270.45     81.57 o 
  -3   5   3     7851.79     8182.84    143.64 o 
  -2   5   3    34385.82    35780.16    489.78 o 
  -1   5   3      387.79      404.67     22.71 o 
   0   5   3     9402.71    10018.23    158.40 o 
   1   5   3    13601.73    14622.15    186.88 o 
   2   5   3     9032.58     8648.43    105.85 o 
   3   5   3     2685.57     2690.52     89.94 o 
   4   5   3     1111.43     1203.76     47.74 o 
   5   5   3     9866.18     9752.42    248.95 o 
   6   5   3       26.12       46.99     35.85 o 
   7   5   3     1060.50     1150.15     64.96 o 
   8   5   3     2454.26     2243.26    116.79 o 
   9   5   3     5672.08     5402.83    187.17 o 
  10   5   3      625.75      587.77     98.23 o 
  11   5   3      339.04      419.85    148.34 o 
  12   5   3      492.07      899.48    168.74 o 
  13   5   3        0.13     -108.10    108.10 o 
 -12   6   3      198.69      215.31    100.54 o 
 -11   6   3      126.43      117.87     73.14 o 
 -10   6   3      433.68      364.77     71.21 o 
  -9   6   3      538.82      584.75     77.30 o 
  -8   6   3     1950.50     1935.59     88.00 o 
  -7   6   3        1.09      -38.46     38.46 o 
  -6   6   3      498.22      496.45     51.96 o 
  -5   6   3      103.28       78.34     33.75 o 
  -4   6   3      673.50      704.45     69.47 o 
  -3   6   3     1556.68     1395.63     54.61 o 
  -2   6   3     3569.74     3675.38     83.03 o 
  -1   6   3    11310.94    11308.86    148.22 o 
   0   6   3     3844.14     4224.19     94.13 o 
   1   6   3     3014.01     3389.43     64.59 o 
   2   6   3     1284.40     1244.70     32.52 o 
   3   6   3     1106.02     1119.65     62.15 o 
   4   6   3     1686.82     1596.11     55.11 o 
   5   6   3        6.74      -28.49     28.49 o 
   6   6   3     1415.35     1262.12     62.45 o 
   7   6   3       91.88      123.91     61.46 o 
   8   6   3     1375.93     1321.01    110.81 o 
   9   6   3      194.27      144.98     71.25 o 
  10   6   3      187.47      135.88     81.36 o 
  11   6   3      869.89      877.59    120.56 o 
  12   6   3       26.37      -24.81     95.81 o 
 -12   7   3      321.22      339.47    225.45 o 
 -11   7   3      814.82      907.06    121.72 o 
 -10   7   3       18.41       11.04     63.58 o 
  -9   7   3      920.96      893.09     81.64 o 
  -8   7   3       60.55       88.24     96.92 o 
  -7   7   3     1384.36     1468.03     74.33 o 
  -6   7   3       39.91       59.00     50.46 o 
  -5   7   3       28.97       -8.13     31.71 o 
  -4   7   3      131.68      122.73     39.92 o 
  -3   7   3      589.25      579.85     78.98 o 
  -2   7   3     5572.66     5980.26    118.45 o 
  -1   7   3    10530.02    11183.11    185.02 o 
   0   7   3     1239.34     1049.26     38.88 o 
   1   7   3      195.18      200.19     25.12 o 
   2   7   3     4503.94     4620.08     70.77 o 
   3   7   3     1767.60     1771.73     58.00 o 
   4   7   3       90.48       31.24     28.88 o 
   5   7   3     4094.33     3895.51     96.91 o 
   6   7   3      303.80      394.28     81.52 o 
   7   7   3      632.86      622.85     95.75 o 
   8   7   3       38.07      119.02     68.83 o 
   9   7   3      152.22      122.40     76.84 o 
  10   7   3       15.95       23.67     84.17 o 
  11   7   3        0.14       25.40     90.80 o 
  12   7   3        9.46       63.76    106.24 o 
 -12   8   3      807.27      882.29    216.01 o 
 -11   8   3      161.57      251.33    182.82 o 
 -10   8   3     1137.18     1221.83    126.39 o 
  -9   8   3      319.15      241.48     75.36 o 
  -8   8   3     8839.53     9007.26    195.75 o 
  -7   8   3      957.73     1013.81     76.83 o 
  -6   8   3     1507.94     1566.15     72.05 o 
  -5   8   3     2873.47     2873.63     88.58 o 
  -4   8   3     3426.47     3184.97     90.47 o 
  -3   8   3     1870.08     1688.85     63.60 o 
  -2   8   3      362.60      375.14     40.90 o 
  -1   8   3    10276.43     9795.84    172.32 o 
   0   8   3     4590.62     5015.08     92.28 o 
   1   8   3    12800.77    12942.10    181.93 o 
   2   8   3     7473.70     7802.63    117.04 o 
   3   8   3     4416.53     4641.49    103.77 o 
   4   8   3     8384.47     8445.49    138.48 o 
   5   8   3      335.42      222.26     68.60 o 
   6   8   3     2316.89     2804.91    120.72 o 
   7   8   3      782.61      790.31    108.46 o 
   8   8   3     1171.18     1528.13    121.84 o 
   9   8   3       50.61       58.81     75.87 o 
  10   8   3      889.92      839.94    116.48 o 
  11   8   3     1598.42     1720.97    155.08 o 
  12   8   3        6.79      -70.82    104.31 o 
 -12   9   3        0.07     -107.39    107.39 o 
 -11   9   3      456.11      480.37    145.30 o 
 -10   9   3      264.17      167.16     74.18 o 
  -9   9   3     2468.57     2373.55    106.54 o 
  -8   9   3      212.32       86.66     60.98 o 
  -7   9   3        3.19      -45.38     45.38 o 
  -6   9   3     1363.95     1455.90     73.60 o 
  -5   9   3      897.92      987.45     68.58 o 
  -4   9   3     1897.98     1818.96     71.98 o 
  -3   9   3     1307.46     1263.10     77.81 o 
  -2   9   3    12725.07    12596.90    216.51 o 
  -1   9   3       68.17       65.91     42.52 o 
   0   9   3      298.06      301.06     33.52 o 
   1   9   3     8961.66     8848.43    176.63 o 
   2   9   3      745.79      632.17     33.04 o 
   3   9   3      287.23      185.05     37.44 o 
   4   9   3     2016.34     2049.69     63.80 o 
   5   9   3    13831.70    14013.91    734.95 o 
   6   9   3      107.30       77.74     59.67 o 
   7   9   3        2.25      -59.11     59.11 o 
   8   9   3      197.47      117.28     82.89 o 
   9   9   3      795.10      810.49    110.87 o 
  10   9   3       12.14      -12.40     87.73 o 
  11   9   3      209.61      217.37    141.11 o 
  12   9   3     1304.93     1376.27    231.38 o 
 -11  10   3        0.45      178.87    145.68 o 
 -10  10   3      309.82      411.40    132.89 o 
  -9  10   3       14.34      -33.27     62.48 o 
  -8  10   3       50.82        9.31     67.89 o 
  -7  10   3      184.39       19.10     49.85 o 
  -6  10   3      929.88     1095.48    126.88 o 
  -5  10   3     1756.82     1561.92     74.26 o 
  -4  10   3      664.09      603.09     58.34 o 
  -3  10   3      523.62      435.14     79.99 o 
  -2  10   3      757.10      772.82     74.01 o 
  -1  10   3       94.29      105.02     35.69 o 
   0  10   3        2.23       22.24     30.29 o 
   1  10   3     1488.60     1370.38     53.82 o 
   2  10   3     2365.71     2269.25     66.50 o 
   3  10   3       97.30       68.49     33.81 o 
   4  10   3        0.79        8.41     32.48 o 
   5  10   3      490.14      505.19     76.55 o 
   6  10   3       94.64       59.20     62.94 o 
   7  10   3      146.19      228.77    133.12 o 
   8  10   3      135.06       44.75     76.11 o 
   9  10   3      322.75      383.95     98.22 o 
  10  10   3       23.78      -10.15    102.60 o 
  11  10   3       32.05      -24.90    105.90 o 
 -11  11   3     1827.46     2319.31    265.79 o 
 -10  11   3      153.92      -65.00    136.70 o 
  -9  11   3     1702.88     1589.57    105.39 o 
  -8  11   3       62.61      -58.76     58.76 o 
  -7  11   3     1767.44     1814.75     88.61 o 
  -6  11   3      713.47      890.12    104.71 o 
  -5  11   3     1243.30     1316.16     73.51 o 
  -4  11   3     3206.31     3207.62    101.86 o 
  -3  11   3      720.09      714.85     62.44 o 
  -2  11   3     3960.93     4072.26    110.43 o 
  -1  11   3      452.87      375.38     49.73 o 
   0  11   3     4519.66     4610.22     98.91 o 
   1  11   3     1339.08     1177.65     56.15 o 
   2  11   3     4326.94     4475.75    160.07 o 
   3  11   3     3990.47     4027.13    130.10 o 
   4  11   3     2666.82     2580.50     96.74 o 
   5  11   3     3944.60     4142.25    152.82 o 
   6  11   3      971.72      896.55     99.59 o 
   7  11   3     3821.43     3890.46    261.98 o 
   8  11   3      359.01      302.14    263.43 o 
   9  11   3      820.93     1032.20    129.55 o 
  10  11   3        2.78      -27.02     98.69 o 
  11  11   3       53.93      103.76    116.90 o 
 -10  12   3       26.03      112.34    143.09 o 
  -9  12   3      424.96      401.42    143.40 o 
  -8  12   3     2685.72     2908.78    145.99 o 
  -7  12   3      839.93      741.20    112.98 o 
  -6  12   3      560.36      459.64     67.74 o 
  -5  12   3     4864.60     5103.13    137.08 o 
  -4  12   3     1620.72     1583.10    128.37 o 
  -3  12   3      654.21      692.02     76.24 o 
  -2  12   3      225.45      181.28     47.70 o 
  -1  12   3     1879.54     1992.35     80.66 o 
   0  12   3      112.52       91.82     35.27 o 
   1  12   3     2566.28     2450.92     75.65 o 
   2  12   3     9963.46     9590.66    164.43 o 
   3  12   3      424.46      491.16     58.48 o 
   4  12   3     1350.36     1393.58    104.54 o 
   5  12   3      544.40      464.05     82.82 o 
   6  12   3     1328.24     1611.83    251.63 o 
   7  12   3      213.41      109.96     82.87 o 
   8  12   3      987.93     1077.46    128.57 o 
   9  12   3      578.51      522.37    113.17 o 
  10  12   3        2.26      -47.46    109.02 o 
 -10  13   3      169.97      199.72    169.12 o 
  -9  13   3      267.26      159.68    145.22 o 
  -8  13   3        0.90       80.98    125.59 o 
  -7  13   3      159.81       88.05     84.25 o 
  -6  13   3       58.49      -24.44     72.06 o 
  -5  13   3      122.78       39.56     92.55 o 
  -4  13   3      233.41      179.82     56.67 o 
  -3  13   3      201.51      292.50     56.34 o 
  -2  13   3      235.81      211.85     53.03 o 
  -1  13   3       81.30       72.48     46.98 o 
   0  13   3       23.83       13.48     37.71 o 
   1  13   3     1369.86     1360.62     64.47 o 
   2  13   3      156.41      126.12     48.48 o 
   3  13   3       94.43       72.34     47.88 o 
   4  13   3      827.82      820.64     79.19 o 
   5  13   3      149.35       43.95     90.42 o 
   6  13   3       89.44      147.63     80.07 o 
   7  13   3      310.42      183.99     90.45 o 
   8  13   3        0.02      -51.53     94.17 o 
   9  13   3       15.08      -82.47    105.79 o 
  10  13   3       12.46       76.79    120.96 o 
  -9  14   3       87.22       84.64    147.96 o 
  -8  14   3      563.43      523.66    154.97 o 
  -7  14   3      332.51      224.42     90.18 o 
  -6  14   3      993.51      864.43    113.48 o 
  -5  14   3     2310.55     2627.72    187.39 o 
  -4  14   3     2117.36     1951.35    119.50 o 
  -3  14   3      824.26      862.23    127.02 o 
  -2  14   3       38.38       39.70     52.54 o 
  -1  14   3      205.54      185.52     57.42 o 
   0  14   3       44.01       16.89     42.04 o 
   1  14   3      561.31      677.80    117.53 o 
   2  14   3     3931.21     3983.44    105.52 o 
   3  14   3      912.38     1023.53    107.58 o 
   4  14   3     2826.58     3034.36    131.20 o 
   5  14   3        4.67       41.55     76.70 o 
   6  14   3     1172.24     1324.90    157.25 o 
   7  14   3       41.90      -27.39     92.97 o 
   8  14   3      452.14      541.04    189.67 o 
   9  14   3      125.94      109.13    116.19 o 
  -9  15   3      740.25      701.61    194.24 o 
  -8  15   3      146.28       67.59    155.42 o 
  -7  15   3     1365.60     1457.11    206.27 o 
  -6  15   3      718.30      731.84    117.82 o 
  -5  15   3     1142.61     1057.06    162.12 o 
  -4  15   3     1632.15     1818.48    129.66 o 
  -3  15   3      290.25      152.97     75.55 o 
  -2  15   3     1740.37     2091.83    143.40 o 
  -1  15   3      186.88       73.70     69.10 o 
   0  15   3     2468.06     2719.47    106.59 o 
   1  15   3     1696.54     1698.92     75.72 o 
   2  15   3     1409.62     1629.92     98.50 o 
   3  15   3      752.70      795.49    106.17 o 
   4  15   3        1.65      121.14     83.62 o 
   5  15   3     2180.74     2258.71    139.07 o 
   6  15   3      178.61      162.83     96.42 o 
   7  15   3      929.76     1039.51    335.51 o 
   8  15   3      508.61      736.99    411.54 o 
  -8  16   3      102.89      -85.09    166.23 o 
  -7  16   3        0.28      -42.62    146.75 o 
  -6  16   3        1.16      -28.47    138.37 o 
  -5  16   3      798.53      901.33    166.54 o 
  -4  16   3        3.02      -81.10     81.10 o 
  -3  16   3        0.40      -56.15     77.26 o 
  -2  16   3      348.80      193.42    135.56 o 
  -1  16   3       26.82      -78.44     79.22 o 
   0  16   3      105.77       68.31     78.01 o 
   1  16   3      884.31      842.09    302.09 o 
   2  16   3      802.67     1021.21    227.58 o 
   3  16   3       72.47       49.40     68.12 o 
   4  16   3        8.65      -44.75     86.87 o 
   5  16   3       23.76      -52.86     93.09 o 
   6  16   3       26.15       43.90    128.40 o 
   7  16   3      144.86      204.61    114.77 o 
   8  16   3      774.30      865.52    155.89 o 
  -7  17   3      285.48      123.91    174.76 o 
  -6  17   3      101.05      197.44    152.23 o 
  -5  17   3      215.56       67.08    200.79 o 
  -4  17   3       79.31       72.66    138.98 o 
  -3  17   3      440.55      327.20    100.56 o 
  -2  17   3     1761.97     1600.62    153.22 o 
  -1  17   3      308.21      443.10    147.43 o 
   0  17   3      321.63      359.40    140.05 o 
   1  17   3      205.29      167.75     88.90 o 
   2  17   3      179.27      198.67    110.52 o 
   3  17   3       43.75       47.49     93.07 o 
   4  17   3      702.00      843.48    186.63 o 
   5  17   3     1551.35     1936.31    240.06 o 
   6  17   3      857.41      887.78    200.18 o 
   7  17   3       41.67       63.33    175.67 o 
  -6  18   3      212.19      144.16    168.21 o 
  -5  18   3      426.25      589.27    173.84 o 
  -4  18   3     1351.26     1580.17    152.89 o 
  -3  18   3     1912.80     2057.31    141.19 o 
  -2  18   3       48.77       57.84     92.66 o 
  -1  18   3     1461.91     1973.89    307.50 o 
   0  18   3      463.50      315.86    165.77 o 
   1  18   3      114.58       86.66    159.38 o 
   2  18   3       17.41       11.62     94.63 o 
   3  18   3     2032.31     2100.40    211.52 o 
   4  18   3     2926.92     3249.41    253.91 o 
   5  18   3      112.07     -156.94    156.94 o 
   6  18   3      781.78      975.92    209.01 o 
  -4  19   3       27.52      165.62    167.45 o 
  -3  19   3      103.17       -1.33    108.67 o 
  -2  19   3     1001.37     1093.46    315.94 o 
  -1  19   3        2.99     -100.09    100.09 o 
   0  19   3       56.47      145.06    103.30 o 
   1  19   3      207.03      376.35    118.72 o 
   2  19   3      144.02      221.20    252.69 o 
   3  19   3       51.43       70.94    172.17 o 
   4  19   3       50.58     -161.36    161.36 o 
  -1  20   3      110.04       -7.09    111.89 o 
   0  20   3       94.19       86.94    119.68 o 
   1  20   3       72.24        5.30    113.35 o 
 -13   0   4       43.49     -125.89    137.16 o 
 -12   0   4     2914.26     3374.70    239.60 o 
 -11   0   4      269.17      184.35    119.19 o 
 -10   0   4      603.59      670.10    135.18 o 
  -9   0   4     4143.24     4239.49    221.03 o 
  -8   0   4     5704.15     5322.73    234.28 o 
  -7   0   4     3776.29     3490.69    175.06 o 
  -6   0   4       79.57      -15.83     60.43 o 
  -5   0   4    14233.75    13443.52    376.76 o 
  -4   0   4     1068.34     1061.47     76.57 o 
  -3   0   4    18607.51    20200.98    493.21 o 
  -2   0   4    22186.54    23968.12    563.69 o 
  -1   0   4    56715.26    61129.07    970.61 o 
   0   0   4    27465.16    34423.73    599.54 o 
   1   0   4    45999.75    51057.34    653.20 o 
   2   0   4    52480.86    60425.11    934.80 o 
   3   0   4     5573.71     5544.07    183.43 o 
   4   0   4      583.07      455.00     69.41 o 
   5   0   4      392.77      372.65     74.74 o 
   6   0   4     4853.71     4686.88    202.61 o 
   7   0   4     6421.72     6629.28    262.74 o 
   8   0   4     4221.80     4355.79    219.81 o 
   9   0   4     4029.64     4332.80    232.45 o 
  10   0   4      665.14      819.89    147.20 o 
  11   0   4      803.76      611.19    148.72 o 
  12   0   4        5.90     -128.78    128.78 o 
  13   0   4      980.83      866.62    193.78 o 
 -13   1   4      692.15     1018.78    165.21 o 
 -12   1   4        6.07      -94.15     94.15 o 
 -11   1   4      576.47      586.27    111.73 o 
 -10   1   4      753.83      924.27    131.52 o 
  -9   1   4       70.95       76.03     66.03 o 
  -8   1   4      229.55      217.24     64.64 o 
  -7   1   4      993.13     1116.61    104.05 o 
  -6   1   4    10725.64    10095.87    225.32 o 
  -5   1   4     4091.66     4135.54    165.55 o 
  -4   1   4    10591.15    11521.99    225.34 o 
  -3   1   4     3367.73     3881.11    125.66 o 
  -2   1   4     1229.56     1252.68     68.99 o 
  -1   1   4     8047.83     8693.67    129.02 o 
   0   1   4     5758.00     7435.41     85.60 o 
   1   1   4    40357.68    43308.80    430.45 o 
   2   1   4        4.54      -11.67     11.67 o 
   3   1   4     8693.32    10187.99    203.25 o 
   4   1   4     5440.61     6109.71    253.53 o 
   5   1   4     1691.15     1567.06     99.48 o 
   6   1   4        5.28       16.17     46.92 o 
   7   1   4      120.92      132.62     57.42 o 
   8   1   4     3198.33     3265.10    251.02 o 
   9   1   4      400.40      377.95    107.17 o 
  10   1   4     2298.29     2045.25    124.16 o 
  11   1   4      426.22      481.10    101.15 o 
  12   1   4      168.82      119.18     96.10 o 
  13   1   4       88.65      -59.62    115.03 o 
 -13   2   4       62.03       35.41     88.29 o 
 -12   2   4      123.23       76.05     75.80 o 
 -11   2   4      218.12      209.16     70.02 o 
 -10   2   4     1022.87     1056.02    108.71 o 
  -9   2   4      994.21     1333.81    112.27 o 
  -8   2   4      260.77      449.97     74.11 o 
  -7   2   4      608.99      607.52     73.47 o 
  -6   2   4       14.35        1.14     39.61 o 
  -5   2   4     1233.57     1209.98     54.55 o 
  -4   2   4      503.00      529.09     40.07 o 
  -3   2   4      319.67      368.42     40.09 o 
  -2   2   4     1504.98     1590.05     43.44 o 
  -1   2   4     3869.58     2246.70     91.49 o 
   0   2   4      215.49      203.74     40.31 o 
   1   2   4      696.93      705.00     22.41 o 
   2   2   4     1307.11     1236.09     34.26 o 
   3   2   4       29.56       18.83     20.34 o 
   4   2   4     1665.45     1793.48    130.53 o 
   5   2   4     2342.82     2099.77     88.64 o 
   6   2   4      683.14      845.85    114.40 o 
   7   2   4      418.72      444.53     72.24 o 
   8   2   4        0.62      -33.49     70.02 o 
   9   2   4       86.57       38.36     71.69 o 
  10   2   4      197.54      182.20     79.06 o 
  11   2   4      816.77      829.48    114.96 o 
  12   2   4      104.44       11.06     92.89 o 
  13   2   4       11.17     -108.12    108.12 o 
 -13   3   4      885.75     1197.93    209.70 o 
 -12   3   4        7.61       26.21     75.26 o 
 -11   3   4      847.45      907.58    108.07 o 
 -10   3   4      511.92      393.63     69.46 o 
  -9   3   4     2012.80     2087.13     94.88 o 
  -8   3   4     6630.85     6644.05    177.18 o 
  -7   3   4        1.50       26.59     39.57 o 
  -6   3   4    16953.49    17269.65    296.42 o 
  -5   3   4     1954.12     2028.50     75.19 o 
  -4   3   4    14565.31    14733.49    229.46 o 
  -3   3   4     1008.80      933.87     47.35 o 
  -2   3   4    15846.15    16388.39    237.01 o 
  -1   3   4     4240.81     4678.07    124.29 o 
   0   3   4      482.60      526.35     27.32 o 
   1   3   4    64268.48    68781.44    764.71 o 
   2   3   4     1542.30     1458.06     45.87 o 
   3   3   4     6921.43     7099.38    155.75 o 
   4   3   4      726.53      624.04     35.56 o 
   5   3   4    18064.22    17942.02    349.86 o 
   6   3   4     4672.47     4950.89    149.82 o 
   7   3   4       12.43      -16.73     52.24 o 
   8   3   4     2934.98     3085.68    136.25 o 
   9   3   4     3044.42     2975.25    219.05 o 
  10   3   4     1486.39     1496.42    162.96 o 
  11   3   4      119.62      147.66     89.62 o 
  12   3   4      905.77     1174.50    136.81 o 
  13   3   4      194.25      215.04    115.22 o 
 -13   4   4        7.44      -90.90     90.90 o 
 -12   4   4     1115.19     1283.57    114.99 o 
 -11   4   4      422.94      295.72     76.17 o 
 -10   4   4      290.55      200.66     64.39 o 
  -9   4   4     2987.67     3113.02    111.69 o 
  -8   4   4     4136.21     4094.93    120.54 o 
  -7   4   4     2446.32     2495.86     87.94 o 
  -6   4   4      137.23      153.90     39.87 o 
  -5   4   4     3964.91     3577.49     91.26 o 
  -4   4   4      357.13      377.85     37.60 o 
  -3   4   4    18786.80    21231.62    308.22 o 
  -2   4   4    13795.59    14823.28    221.04 o 
  -1   4   4     9819.27    10241.02    132.82 o 
   0   4   4     2972.04     2938.01     63.22 o 
   1   4   4     4024.62     4050.11     58.85 o 
   2   4   4     9032.81     9470.72    130.13 o 
   3   4   4     3397.49     3131.37     72.20 o 
   4   4   4     5579.22     5319.11    101.67 o 
   5   4   4      639.21      697.29     44.44 o 
   6   4   4     1396.47     1247.45     57.42 o 
   7   4   4     3643.45     3567.59    134.87 o 
   8   4   4     1479.53     1314.79    103.18 o 
   9   4   4     2121.44     2025.13    120.16 o 
  10   4   4       29.29       73.50     80.76 o 
  11   4   4     1089.23      840.88    116.72 o 
  12   4   4      191.91       66.37    146.52 o 
  13   4   4      273.99      199.82    117.64 o 
 -13   5   4       15.69       38.84    115.54 o 
 -12   5   4       26.09      -34.68     77.78 o 
 -11   5   4       23.04       24.25     69.20 o 
 -10   5   4       29.60       10.79     59.99 o 
  -9   5   4      604.94      627.69     77.23 o 
  -8   5   4     1077.00     1044.77     80.52 o 
  -7   5   4        3.18       32.15     41.18 o 
  -6   5   4      148.43       91.65     38.90 o 
  -5   5   4       52.41       66.07     35.27 o 
  -4   5   4      793.68      918.32     46.39 o 
  -3   5   4      640.37      629.93     40.43 o 
  -2   5   4     1644.06     1636.43     64.15 o 
  -1   5   4      798.75      671.64     38.85 o 
   0   5   4       19.82       55.05     16.14 o 
   1   5   4        0.47      -17.40     17.40 o 
   2   5   4      831.30      843.34     26.32 o 
   3   5   4      766.35      822.27     27.62 o 
   4   5   4       11.89        1.09     20.63 o 
   5   5   4     1818.16     1868.25    118.87 o 
   6   5   4     2286.95     2398.64     76.68 o 
   7   5   4      128.31       86.62     57.21 o 
   8   5   4       17.50      -34.91    111.81 o 
   9   5   4      427.88      410.03     84.38 o 
  10   5   4        3.71       68.16     77.34 o 
  11   5   4       14.15      -72.36     85.94 o 
  12   5   4      217.38       45.40    100.54 o 
 -12   6   4     1194.51     1693.04    128.02 o 
 -11   6   4        0.39       -8.79     69.91 o 
 -10   6   4     1382.47     1391.78    104.51 o 
  -9   6   4     1664.24     1614.87     91.04 o 
  -8   6   4     2651.15     2593.95    107.36 o 
  -7   6   4     3865.14     4113.68    115.84 o 
  -6   6   4      217.66      187.12     49.27 o 
  -5   6   4    11897.08    11653.63    203.52 o 
  -4   6   4      146.72      107.80     36.93 o 
  -3   6   4    10669.36    10316.56    175.34 o 
  -2   6   4     2954.93     2612.83     84.22 o 
  -1   6   4     3867.23     3625.29     64.23 o 
   0   6   4     2571.24     2547.75     65.15 o 
   1   6   4        2.71      -11.13     26.80 o 
   2   6   4     9306.98     9817.78    121.24 o 
   3   6   4      177.17      138.82     20.02 o 
   4   6   4    13176.88    12798.28    300.95 o 
   5   6   4     2055.37     2116.31     66.89 o 
   6   6   4     1666.91     1942.19    102.66 o 
   7   6   4     3198.23     3247.07    133.51 o 
   8   6   4      383.82      376.92     76.63 o 
   9   6   4     1558.06     1580.79    111.30 o 
  10   6   4      131.47      139.56     81.97 o 
  11   6   4     2037.60     2335.22    145.57 o 
  12   6   4       30.24      -31.98    105.16 o 
 -12   7   4      131.82      153.10    234.73 o 
 -11   7   4      630.76      632.68     90.05 o 
 -10   7   4      470.08      485.96     78.49 o 
  -9   7   4     1734.56     1816.48     92.61 o 
  -8   7   4     5949.91     5434.15    143.62 o 
  -7   7   4       21.22        4.96     43.13 o 
  -6   7   4     7056.68     7304.63    156.51 o 
  -5   7   4      206.99      160.45     55.15 o 
  -4   7   4     4587.63     4696.14    109.69 o 
  -3   7   4       82.55       35.09     28.76 o 
  -2   7   4     8726.92     8460.84    122.00 o 
  -1   7   4    17793.01    18505.21    231.61 o 
   0   7   4      493.51      617.54     63.46 o 
   1   7   4    13695.64    13976.81    188.90 o 
   2   7   4     2578.81     2389.41     48.16 o 
   3   7   4     5664.15     5337.32     81.11 o 
   4   7   4        5.30       -7.84     26.65 o 
   5   7   4    13487.12    13494.94    292.38 o 
   6   7   4     1649.68     1745.18    123.46 o 
   7   7   4        2.88       53.05     61.30 o 
   8   7   4     1731.24     1793.74    112.72 o 
   9   7   4      675.75      664.92    100.70 o 
  10   7   4      140.39      253.92     85.60 o 
  11   7   4        2.26       22.14     92.78 o 
  12   7   4     2250.82     2340.31    172.22 o 
 -12   8   4       49.89      238.54    166.23 o 
 -11   8   4        0.13       77.60     87.56 o 
 -10   8   4      130.53      208.01     72.30 o 
  -9   8   4     1162.01     1208.44    141.28 o 
  -8   8   4      205.34      231.17     59.59 o 
  -7   8   4        1.73       16.30     59.18 o 
  -6   8   4      556.17      645.81     68.19 o 
  -5   8   4      270.76      233.87     63.77 o 
  -4   8   4        2.88        4.58     32.53 o 
  -3   8   4        0.23        4.57     20.05 o 
  -2   8   4      806.34      752.18     38.74 o 
  -1   8   4     2337.91     2483.85     83.28 o 
   0   8   4      108.37       74.28     29.42 o 
   1   8   4     1579.29     1436.89     47.51 o 
   2   8   4      798.48      798.95     32.90 o 
   3   8   4        2.99        5.42     20.56 o 
   4   8   4      630.21      476.62     48.19 o 
   5   8   4      662.56      556.16     72.26 o 
   6   8   4       47.69      140.77     63.43 o 
   7   8   4       58.11       83.97     65.60 o 
   8   8   4        4.11      -72.08     72.08 o 
   9   8   4      229.47      285.65    155.04 o 
  10   8   4      577.72      654.91    120.11 o 
  11   8   4      540.59      523.02    115.06 o 
  12   8   4      155.04      131.83    161.89 o 
 -12   9   4       13.29      -55.87    157.71 o 
 -11   9   4      644.84      680.75    172.93 o 
 -10   9   4      845.92     1025.51    128.73 o 
  -9   9   4      811.59      934.71    122.25 o 
  -8   9   4      998.75     1193.11    131.42 o 
  -7   9   4     2843.98     2676.20    127.14 o 
  -6   9   4     4698.78     4556.69    152.05 o 
  -5   9   4      951.59     1062.00     66.47 o 
  -4   9   4     3121.24     2990.88     91.29 o 
  -3   9   4      503.13      435.21     48.50 o 
  -2   9   4     1920.48     1849.72     68.10 o 
  -1   9   4      478.19      422.01     43.46 o 
   0   9   4      876.98      741.34    111.05 o 
   1   9   4     8164.68     8373.46    135.10 o 
   2   9   4        1.23      -21.45     21.45 o 
   3   9   4     6722.61     7175.94    104.74 o 
   4   9   4      920.37      997.78     89.30 o 
   5   9   4     3997.11     4032.98    143.87 o 
   6   9   4      182.26      176.43     64.74 o 
   7   9   4      624.07      649.78     92.09 o 
   8   9   4     2548.30     2690.62    137.99 o 
   9   9   4       36.84      -21.00     78.74 o 
  10   9   4     1778.47     1999.09    149.26 o 
  11   9   4      290.51      370.86    115.01 o 
 -11  10   4       65.04       36.38    137.16 o 
 -10  10   4      551.70      556.18    112.70 o 
  -9  10   4     1819.18     1788.73    184.42 o 
  -8  10   4     1510.22     1601.37     88.79 o 
  -7  10   4     1200.55     1300.17     86.34 o 
  -6  10   4      169.22       89.45     49.56 o 
  -5  10   4    14619.53    13947.41    248.91 o 
  -4  10   4     1094.49     1052.30     68.74 o 
  -3  10   4     1987.39     1855.91     74.44 o 
  -2  10   4     2303.97     2238.83    105.84 o 
  -1  10   4     8170.70     8289.95    169.43 o 
   0  10   4     5920.17     5980.70    133.25 o 
   1  10   4      740.06      728.85     74.57 o 
   2  10   4     5702.10     5226.41    119.41 o 
   3  10   4        1.21       13.87     31.19 o 
   4  10   4     5844.19     5489.69    172.31 o 
   5  10   4     2273.80     2398.66    115.39 o 
   6  10   4     2963.70     3040.56    195.15 o 
   7  10   4     3763.96     3726.85    219.97 o 
   8  10   4     1805.45     1806.16    128.55 o 
   9  10   4      752.58      977.14    125.07 o 
  10  10   4       73.41       46.16    101.04 o 
  11  10   4      411.06      408.28    122.91 o 
 -11  11   4      160.76      173.69    157.25 o 
 -10  11   4      270.77      149.79    148.42 o 
  -9  11   4       33.69      -64.86     82.60 o 
  -8  11   4      291.04      278.90     83.78 o 
  -7  11   4       54.17       -7.26     66.14 o 
  -6  11   4     1593.03     1596.90     82.09 o 
  -5  11   4       45.81        3.90     55.85 o 
  -4  11   4       32.74       22.85     43.77 o 
  -3  11   4      264.69      282.79     47.23 o 
  -2  11   4     2972.70     2966.41     93.93 o 
  -1  11   4       29.48       39.04     39.31 o 
   0  11   4       14.73       12.11     38.21 o 
   1  11   4      390.09      361.06     56.57 o 
   2  11   4      126.89      107.07     39.83 o 
   3  11   4      122.85       43.30     44.50 o 
   4  11   4     3276.91     2909.43    324.15 o 
   5  11   4     1329.76     1237.87    258.40 o 
   6  11   4        4.30      -37.31     66.82 o 
   7  11   4     1149.20     1044.23    112.86 o 
   8  11   4      722.61      673.81    108.84 o 
   9  11   4      307.72      350.14    102.52 o 
  10  11   4      159.32       -0.39    102.65 o 
  11  11   4       26.11       29.63    124.75 o 
 -10  12   4      154.11      -98.49    137.76 o 
  -9  12   4      367.81      163.41     96.44 o 
  -8  12   4      354.22      283.06     90.21 o 
  -7  12   4      391.11      307.39    142.48 o 
  -6  12   4     1382.88     1490.69    120.48 o 
  -5  12   4     1953.88     1766.89    151.62 o 
  -4  12   4       28.37      -24.42     45.64 o 
  -3  12   4     2583.97     2540.48     93.47 o 
  -2  12   4     2212.12     2133.54     85.40 o 
  -1  12   4      456.00      323.50     57.81 o 
   0  12   4      321.17      301.91     53.69 o 
   1  12   4     1918.35     1794.00     67.11 o 
   2  12   4      348.58      286.37     57.31 o 
   3  12   4       33.33       24.26     47.67 o 
   4  12   4      394.70      339.60     84.65 o 
   5  12   4     1387.49     1412.09    109.96 o 
   6  12   4      651.17      692.45    106.71 o 
   7  12   4     2748.92     2864.09    147.51 o 
   8  12   4      472.47      479.75    156.26 o 
   9  12   4      681.17      847.01    127.85 o 
  10  12   4       72.00      -64.42    115.08 o 
 -10  13   4      607.48      495.34    186.48 o 
  -9  13   4      383.39      466.57    159.53 o 
  -8  13   4      350.50      121.64     89.50 o 
  -7  13   4      165.22       53.24     84.34 o 
  -6  13   4     6913.57     6961.25    218.60 o 
  -5  13   4       49.23       67.64     73.23 o 
  -4  13   4     5184.48     4988.97    176.90 o 
  -3  13   4     1607.82     1708.67    108.07 o 
  -2  13   4     6428.24     6649.97    202.11 o 
  -1  13   4       85.72       33.06     48.23 o 
   0  13   4      639.32      660.60    142.03 o 
   1  13   4     6302.34     6813.16    135.20 o 
   2  13   4       93.16       87.21     51.22 o 
   3  13   4     3841.89     3833.20    121.69 o 
   4  13   4     2967.65     3011.34    111.48 o 
   5  13   4     3868.67     3884.79    158.99 o 
   6  13   4       32.00      -15.71     75.37 o 
   7  13   4     1550.54     1890.57    150.94 o 
   8  13   4     2888.31     3306.10    171.28 o 
   9  13   4       19.34      -73.67    103.83 o 
  10  13   4      580.03      720.56    340.83 o 
  -9  14   4      646.42      622.60    182.21 o 
  -8  14   4      181.96      157.87     97.01 o 
  -7  14   4      206.01        9.52     88.16 o 
  -6  14   4       24.32      -43.07     82.19 o 
  -5  14   4     2893.76     2980.17    146.72 o 
  -4  14   4      230.56      173.70    212.05 o 
  -3  14   4      157.91       20.11     67.41 o 
  -2  14   4      328.63      476.66    123.07 o 
  -1  14   4      919.31      827.28     96.73 o 
   0  14   4      774.20      849.37    112.19 o 
   1  14   4      178.07      174.42     56.01 o 
   2  14   4     2461.18     2374.20    100.35 o 
   3  14   4        0.50      -48.91     54.68 o 
   4  14   4     1624.43     1673.92     97.20 o 
   5  14   4      371.90      202.71    199.19 o 
   6  14   4      441.08      298.62     97.43 o 
   7  14   4      215.00       61.62    136.01 o 
   8  14   4      510.05      435.52    128.40 o 
   9  14   4      333.71      476.76    131.62 o 
  -8  15   4      240.42       71.55    145.68 o 
  -7  15   4        3.89      -89.82     89.82 o 
  -6  15   4      312.26      304.48     95.17 o 
  -5  15   4       60.05       21.77     89.98 o 
  -4  15   4      787.67      738.33    110.10 o 
  -3  15   4       38.02      -73.36     76.02 o 
  -2  15   4      549.47      321.32     83.14 o 
  -1  15   4       80.55       86.36     72.18 o 
   0  15   4        7.61      -40.42    102.52 o 
   1  15   4      150.10      127.20     86.54 o 
   2  15   4       98.68      -47.51     68.38 o 
   3  15   4       14.27      -15.28     72.61 o 
   4  15   4      123.71       99.63     85.43 o 
   5  15   4      850.36      632.13    552.43 o 
   6  15   4      964.23     1066.46    127.86 o 
   7  15   4       97.23       15.87    102.83 o 
   8  15   4       70.48      161.36    117.75 o 
  -8  16   4     1099.53     1175.18    217.53 o 
  -7  16   4     1810.58     2035.56    212.96 o 
  -6  16   4        5.62      -66.32     94.78 o 
  -5  16   4      819.23      672.69    156.79 o 
  -4  16   4       45.03      -83.09     83.09 o 
  -3  16   4     2556.91     2748.24    204.97 o 
  -2  16   4     1984.69     1898.57    125.66 o 
  -1  16   4     1380.08     1504.57    130.85 o 
   0  16   4     1419.11     1679.30    152.61 o 
   1  16   4      259.91      216.04     84.37 o 
   2  16   4     1104.40     1242.67    128.99 o 
   3  16   4       27.32      -41.97     83.54 o 
   4  16   4     1632.11     1738.85    126.62 o 
   5  16   4      679.85      766.76    181.61 o 
   6  16   4      303.23      410.40    159.68 o 
   7  16   4      656.06      690.50    180.84 o 
  -7  17   4        1.36      -60.43    161.21 o 
  -6  17   4     1546.54     1731.10    190.97 o 
  -5  17   4      224.06      190.89    148.27 o 
  -4  17   4      574.56      432.35    222.10 o 
  -3  17   4      209.66      300.43     95.82 o 
  -2  17   4     1701.17     2016.16    142.80 o 
  -1  17   4      203.01      188.49     91.50 o 
   0  17   4       44.72       45.15    102.90 o 
   1  17   4     1602.57     1915.40    245.31 o 
   2  17   4      263.36      231.63     94.50 o 
   3  17   4      927.58      910.61    126.25 o 
   4  17   4      295.74      316.93    156.49 o 
   5  17   4      455.74      682.28    177.04 o 
   6  17   4        0.39       48.86    159.68 o 
  -5  18   4       71.19      -96.82    158.01 o 
  -4  18   4       22.27       92.36    108.55 o 
  -3  18   4      178.20      158.03    102.86 o 
  -2  18   4       61.39      102.29    133.88 o 
  -1  18   4       23.06      -93.24     93.24 o 
   0  18   4      205.66      138.70     95.90 o 
   1  18   4        7.96      -93.90     93.90 o 
   2  18   4       62.63       84.52     97.24 o 
   3  18   4        5.13       21.98    102.43 o 
   4  18   4       11.70       99.71    172.93 o 
   5  18   4       32.66     -159.84    159.84 o 
  -4  19   4      662.92      803.27    147.28 o 
  -3  19   4       46.13      -66.28    107.90 o 
  -2  19   4     1193.48     1177.63    150.73 o 
  -1  19   4      775.28      984.45    135.93 o 
   0  19   4      109.08      -97.47    100.45 o 
   1  19   4      388.64      395.55    198.50 o 
   2  19   4       13.02     -105.83    105.83 o 
   3  19   4      813.37      943.96    146.87 o 
   4  19   4      231.55      253.00    184.19 o 
 -13   1   5      780.56      929.98    116.66 o 
 -12   1   5      808.10      856.07    170.65 o 
 -11   1   5      638.17      577.81    223.16 o 
 -10   1   5     3205.59     3107.37    144.99 o 
  -9   1   5        0.63      -57.04     57.04 o 
  -8   1   5      115.11       86.09     59.85 o 
  -7   1   5      871.52      879.47     80.89 o 
  -6   1   5    11035.15    10346.35    228.72 o 
  -5   1   5     7472.31     8408.68    187.15 o 
  -4   1   5     1660.06     1624.22     65.79 o 
  -3   1   5    14752.58    14506.52    217.54 o 
  -2   1   5    13147.53    14099.95    205.50 o 
  -1   1   5     4726.36     5549.09    269.21 o 
   0   1   5     8707.47     9373.80    107.16 o 
   1   1   5     3656.55     3523.11     55.95 o 
   2   1   5      264.62      260.41     16.41 o 
   3   1   5     5956.21     6529.78    113.73 o 
   4   1   5    12191.55    12455.80    252.51 o 
   5   1   5     1222.41     1113.25     70.30 o 
   6   1   5      301.06      236.53     55.00 o 
   7   1   5      167.04      135.69     81.36 o 
   8   1   5     4312.72     4699.16    164.53 o 
   9   1   5      610.22      435.14     85.63 o 
  10   1   5       65.39       53.98    130.99 o 
  11   1   5      276.11      236.77     91.54 o 
  12   1   5      568.29      457.61    216.31 o 
  13   1   5      202.87      290.47    120.60 o 
 -13   2   5      213.30      284.11    111.07 o 
 -12   2   5     1290.14     1659.73    124.21 o 
 -11   2   5      944.62     1072.76     99.66 o 
 -10   2   5      200.23      107.23     63.06 o 
  -9   2   5     4234.57     4538.35    209.01 o 
  -8   2   5      222.27      231.65     55.44 o 
  -7   2   5     3358.26     3230.24     98.92 o 
  -6   2   5     3247.41     3265.40     93.06 o 
  -5   2   5    12908.56    12104.60    204.59 o 
  -4   2   5     7752.34     8047.24    143.31 o 
  -3   2   5        1.88       35.27     24.42 o 
  -2   2   5    12949.63    12515.31    225.21 o 
  -1   2   5       11.53      -24.36     24.36 o 
   0   2   5    11871.22    12905.33    227.98 o 
   1   2   5      798.47      853.12     28.92 o 
   2   2   5     8515.54     8628.35    106.62 o 
   3   2   5     9751.28     9747.21    136.78 o 
   4   2   5     4092.37     4194.42    118.84 o 
   5   2   5     4455.41     4871.71    139.61 o 
   6   2   5       30.03      -43.30     43.30 o 
   7   2   5     4716.71     4461.13    151.95 o 
   8   2   5      257.95      144.89     66.86 o 
   9   2   5      963.28      955.34    224.46 o 
  10   2   5     1158.46     1317.89    124.04 o 
  11   2   5      421.18      269.37     96.05 o 
  12   2   5       11.59      -96.95     96.95 o 
  13   2   5      110.96      152.09    115.78 o 
 -13   3   5       55.60       77.02    102.73 o 
 -12   3   5       19.58      -10.57     76.87 o 
 -11   3   5       37.71       90.84     66.88 o 
 -10   3   5     1095.45     1200.02     95.83 o 
  -9   3   5      850.15      868.47     82.36 o 
  -8   3   5      220.13      298.09     56.03 o 
  -7   3   5        0.55       28.61     41.33 o 
  -6   3   5      243.05      226.61     42.22 o 
  -5   3   5     2227.82     2470.92     75.40 o 
  -4   3   5     1260.65     1112.95     49.29 o 
  -3   3   5      800.87      767.68     38.23 o 
  -2   3   5       83.48       77.72     30.84 o 
  -1   3   5     1867.39     2178.97     70.83 o 
   0   3   5     4933.62     5290.37     95.25 o 
   1   3   5       82.31       76.60     16.86 o 
   2   3   5      708.07      665.56     26.34 o 
   3   3   5     1302.36     1398.58     42.28 o 
   4   3   5      823.39      724.62     45.97 o 
   5   3   5     1173.11     1091.03     69.74 o 
   6   3   5      339.23      325.93     62.05 o 
   7   3   5      691.27      746.03    104.20 o 
   8   3   5      552.98      490.97     83.56 o 
   9   3   5       73.70       64.51     70.30 o 
  10   3   5       51.87       40.96     75.65 o 
  11   3   5       33.72       27.49     86.77 o 
  12   3   5        9.83       -6.91     98.89 o 
 -13   4   5      397.43      295.86    103.85 o 
 -12   4   5        1.99       19.97     79.02 o 
 -11   4   5       45.56       73.72     69.49 o 
 -10   4   5      108.42      114.40     62.80 o 
  -9   4   5     2865.29     2729.65    106.23 o 
  -8   4   5      127.70      126.25     51.80 o 
  -7   4   5     2797.97     2817.33    107.34 o 
  -6   4   5     1696.87     1716.13     70.08 o 
  -5   4   5     3573.58     3702.29     93.61 o 
  -4   4   5     1998.74     2244.65     66.92 o 
  -3   4   5     5661.31     5623.63    108.80 o 
  -2   4   5    14212.44    14516.03    217.95 o 
  -1   4   5     1886.72     1875.33     51.82 o 
   0   4   5     5012.76     5033.16     94.19 o 
   1   4   5       22.50        5.96     14.43 o 
   2   4   5      524.24      464.29     35.23 o 
   3   4   5      137.55       43.58     20.35 o 
   4   4   5     1506.07     1307.85     68.80 o 
   5   4   5     5863.78     5933.42    116.06 o 
   6   4   5      713.56      752.61    125.36 o 
   7   4   5     3289.01     3477.81    134.61 o 
   8   4   5        0.86      -17.13     59.36 o 
   9   4   5     1106.68      861.36    170.11 o 
  10   4   5      318.89      285.72     90.54 o 
  11   4   5      354.13      300.22    102.26 o 
  12   4   5       91.94      179.46    104.78 o 
 -12   5   5      501.26      316.71     88.78 o 
 -11   5   5       73.28       60.32     72.01 o 
 -10   5   5      863.81      997.24    188.87 o 
  -9   5   5      760.73      780.60     77.15 o 
  -8   5   5     4289.31     4001.20    120.64 o 
  -7   5   5     3674.61     3703.74    108.90 o 
  -6   5   5     5863.87     5761.69    131.86 o 
  -5   5   5     3090.87     3379.20     91.11 o 
  -4   5   5     2883.49     2925.57     98.57 o 
  -3   5   5    12261.66    11516.41    188.02 o 
  -2   5   5     7543.59     8055.24    138.07 o 
  -1   5   5     7764.33     8033.87    120.60 o 
   0   5   5      894.73      680.16     32.43 o 
   1   5   5    11070.20    11098.06    149.24 o 
   2   5   5     6214.05     6467.95    101.73 o 
   3   5   5     1915.53     1918.20     52.68 o 
   4   5   5    12617.44    12654.36    243.45 o 
   5   5   5     6017.57     6046.14    166.26 o 
   6   5   5     6022.29     6076.27    173.74 o 
   7   5   5      456.02      448.46     83.12 o 
   8   5   5     2957.34     3218.63    138.22 o 
   9   5   5      188.00      175.24     78.23 o 
  10   5   5      713.72      744.94    176.81 o 
  11   5   5      350.57      474.20    103.66 o 
  12   5   5     1311.97     1424.82    153.54 o 
 -12   6   5       40.17      -65.83     83.17 o 
 -11   6   5       20.19       33.65     84.00 o 
 -10   6   5      107.33      104.22     64.28 o 
  -9   6   5     1571.21     1604.36     92.35 o 
  -8   6   5       10.13       25.77     50.01 o 
  -7   6   5     1251.06     1234.52     74.80 o 
  -6   6   5     3013.08     3130.71     95.49 o 
  -5   6   5     2904.25     2629.04     81.31 o 
  -4   6   5      198.22      209.24     35.34 o 
  -3   6   5      129.71       73.03     28.05 o 
  -2   6   5     1160.67      875.03     51.25 o 
  -1   6   5      436.75      430.07     27.38 o 
   0   6   5     4375.11     4656.19     78.45 o 
   1   6   5      158.71      143.19     28.20 o 
   2   6   5     4316.96     4815.13     84.57 o 
   3   6   5     2986.45     2989.57     67.32 o 
   4   6   5     1489.85     1398.75     60.81 o 
   5   6   5      148.29      117.14     51.76 o 
   6   6   5      142.16      123.87     56.25 o 
   7   6   5     1169.84     1114.20    110.90 o 
   8   6   5      118.27        9.54     62.97 o 
   9   6   5       13.77        3.36     71.04 o 
  10   6   5      258.88      158.05     88.73 o 
  11   6   5      233.24       85.51     94.13 o 
  12   6   5      445.36      416.31    120.82 o 
 -12   7   5       32.68      -47.16    104.22 o 
 -11   7   5      332.19      465.15     85.97 o 
 -10   7   5      106.36      -10.51     64.81 o 
  -9   7   5       99.24       47.64     82.06 o 
  -8   7   5      711.18      766.17     73.08 o 
  -7   7   5      753.50      811.01    121.23 o 
  -6   7   5     1001.53     1142.98     70.22 o 
  -5   7   5      761.32      655.02     69.43 o 
  -4   7   5     4943.84     5130.49    115.22 o 
  -3   7   5     3211.22     2962.18     79.67 o 
  -2   7   5     1151.49     1124.07     37.89 o 
  -1   7   5       54.45      161.77     23.07 o 
   0   7   5      213.87      225.57     31.73 o 
   1   7   5     1101.97     1024.99     46.56 o 
   2   7   5     1122.13     1126.87     41.85 o 
   3   7   5       86.42       86.05     20.44 o 
   4   7   5      338.34      242.94     42.07 o 
   5   7   5      240.71      155.49     83.19 o 
   6   7   5     1624.26     1766.90    100.21 o 
   7   7   5       61.01       41.34     59.73 o 
   8   7   5      357.84      355.42     96.74 o 
   9   7   5      198.12      165.53     82.83 o 
  10   7   5      205.69      237.35    120.03 o 
  11   7   5       96.33       48.43     94.98 o 
  12   7   5      118.41       71.51    177.57 o 
 -12   8   5      229.31      401.27    126.05 o 
 -11   8   5      205.68      137.52    226.59 o 
 -10   8   5       97.34      -62.46     80.80 o 
  -9   8   5     5494.72     5308.62    152.72 o 
  -8   8   5       38.21       51.72     54.35 o 
  -7   8   5     3529.79     3408.88    212.75 o 
  -6   8   5     2177.94     1986.89    127.42 o 
  -5   8   5     3626.81     3369.63    102.16 o 
  -4   8   5     1367.06     1367.04     63.18 o 
  -3   8   5     2191.56     2261.69     55.59 o 
  -2   8   5    11513.62    11010.85    154.24 o 
  -1   8   5      177.32      160.62     25.95 o 
   0   8   5     7985.85     7467.72    142.20 o 
   1   8   5     1993.09     1925.43    108.99 o 
   2   8   5     1743.48     1672.41     44.76 o 
   3   8   5     4143.09     4139.55     71.51 o 
   4   8   5     5041.28     5025.34    141.93 o 
   6   8   5       63.15       52.15     58.45 o 
   7   8   5     3207.15     3369.14    142.81 o 
   8   8   5        0.17       37.75     72.23 o 
   9   8   5      196.19      216.08     81.73 o 
  10   8   5      980.87      932.05    121.01 o 
  11   8   5     1136.67     1379.55    150.86 o 
  12   8   5      566.34      560.44    132.34 o 
 -11   9   5       44.87       47.81    144.46 o 
 -10   9   5      648.79      509.91    146.59 o 
  -9   9   5      402.51      180.39    117.98 o 
  -8   9   5     1970.01     1873.14    116.95 o 
  -7   9   5     3183.89     3001.71    111.63 o 
  -6   9   5     1790.75     1893.13     82.14 o 
  -5   9   5        4.27        6.71     49.59 o 
  -4   9   5      538.88      526.13     53.69 o 
  -3   9   5     4899.64     4620.49    112.15 o 
  -2   9   5     2482.93     2365.45     75.38 o 
  -1   9   5     2992.73     3307.10     89.77 o 
   0   9   5     2917.85     2687.81    105.37 o 
   1   9   5     7180.42     7048.64    197.51 o 
   2   9   5      205.44      133.46     24.82 o 
   3   9   5      218.95      183.37     33.90 o 
   4   9   5     1496.79     1526.50     92.75 o 
   6   9   5     2294.68     2276.46    117.33 o 
   7   9   5     2970.55     3201.56    208.02 o 
   8   9   5     2028.00     2130.79    127.69 o 
   9   9   5      168.23      102.17     85.65 o 
  10   9   5     1166.64      902.03    206.42 o 
  11   9   5       60.35       20.08    105.38 o 
 -11  10   5      187.94      200.06    177.95 o 
 -10  10   5        3.60       39.58     95.26 o 
  -9  10   5       25.96       16.79     78.85 o 
  -8  10   5       46.72       35.97     74.40 o 
  -7  10   5       81.87       89.63     70.43 o 
  -6  10   5      178.96      126.92     63.56 o 
  -5  10   5      786.61      743.57     77.41 o 
  -4  10   5     1056.10     1058.09     66.23 o 
  -3  10   5        9.35       25.44     36.25 o 
  -2  10   5      148.18       80.99     50.49 o 
  -1  10   5       44.88       32.82     36.13 o 
   0  10   5      131.40       97.63     38.95 o 
   1  10   5      123.89      139.67     38.80 o 
   2  10   5      632.61      542.64     56.86 o 
   3  10   5     1038.63     1084.53     68.67 o 
   4  10   5        3.29       54.69     45.96 o 
   5  10   5      534.96      237.85    121.48 o 
   6  10   5      160.91       79.39     70.94 o 
   7  10   5      250.56      204.44    134.42 o 
   8  10   5       26.49       23.27     80.43 o 
   9  10   5      260.72      176.31    238.54 o 
  10  10   5     1063.05     1129.63    226.97 o 
  11  10   5        3.20      -96.60    106.38 o 
 -11  11   5      371.27      560.04    180.69 o 
 -10  11   5     1601.81     1905.46    160.50 o 
  -9  11   5       29.42      -49.12     96.28 o 
  -8  11   5      552.91      440.15     90.81 o 
  -7  11   5      160.96      111.19     72.70 o 
  -6  11   5     5958.97     6185.11    196.21 o 
  -5  11   5     2209.64     2006.88    114.32 o 
  -4  11   5      463.19      436.70     74.53 o 
  -3  11   5     6870.20     6869.12    197.28 o 
  -2  11   5      198.31      185.63     44.79 o 
  -1  11   5      793.50      757.84     87.02 o 
   0  11   5      129.60       93.48     40.88 o 
   1  11   5    12776.03    13620.42    242.56 o 
   2  11   5       88.40       49.66     45.88 o 
   3  11   5       15.19       12.46     43.40 o 
   4  11   5     2045.70     2099.39     90.26 o 
   5  11   5      316.08      236.36     69.12 o 
   6  11   5      356.39      208.59     73.57 o 
   7  11   5        3.45      -79.97     79.97 o 
   8  11   5     4865.17     4886.82    246.83 o 
   9  11   5       36.82       84.55    101.80 o 
  10  11   5      727.42      940.49    184.19 o 
 -10  12   5       65.45      268.68    158.01 o 
  -9  12   5      746.77      611.48    112.41 o 
  -8  12   5       11.30      -12.26     79.84 o 
  -7  12   5      631.09      435.27    136.85 o 
  -6  12   5      860.61      813.03    184.35 o 
  -5  12   5     2756.02     2837.31    135.21 o 
  -4  12   5     5146.10     4719.29    166.21 o 
  -3  12   5       51.12        6.61     59.56 o 
  -2  12   5     3254.13     3503.01    140.11 o 
  -1  12   5      427.00      315.10     67.86 o 
   0  12   5     1184.85     1330.92     92.00 o 
   1  12   5      133.09       26.89     45.17 o 
   2  12   5      565.58      555.66     63.77 o 
   3  12   5     2474.11     2705.98     99.13 o 
   4  12   5       90.38      -29.34     49.31 o 
   5  12   5     1828.91     1856.28    113.31 o 
   6  12   5      481.59      249.41     83.02 o 
   7  12   5     2235.82     2216.32    135.46 o 
   8  12   5       12.74      -37.73     94.53 o 
   9  12   5      509.45      383.55    134.95 o 
  10  12   5      247.83      118.34    123.09 o 
 -10  13   5      135.18      115.23    158.92 o 
  -9  13   5       25.02      -49.72     99.23 o 
  -8  13   5        2.05       13.27     92.55 o 
  -7  13   5      132.96       43.04     81.45 o 
  -6  13   5        3.59      183.39     79.97 o 
  -5  13   5      107.67      -13.46     69.34 o 
  -4  13   5      121.13      147.50     71.15 o 
  -3  13   5      767.41      693.61     94.91 o 
  -2  13   5      809.85      770.71     93.41 o 
  -1  13   5      970.19     1095.56    103.22 o 
   0  13   5        0.36        4.06     59.02 o 
   1  13   5      725.43      543.84     84.33 o 
   2  13   5       30.53      -19.28     60.95 o 
   3  13   5       13.49       10.54     52.15 o 
   4  13   5       89.53       28.02     70.32 o 
   5  13   5      158.98        4.03     93.16 o 
   6  13   5       33.72      -46.45    100.24 o 
   7  13   5       44.99      -13.89    113.64 o 
   8  13   5       61.02       51.05     98.64 o 
   9  13   5       31.09      -82.11    109.96 o 
  -9  14   5      406.66      452.11    176.89 o 
  -8  14   5       68.10      127.22    100.78 o 
  -7  14   5      709.06      674.91    111.51 o 
  -6  14   5      700.69      533.00    210.30 o 
  -5  14   5     1917.41     2039.65    128.21 o 
  -4  14   5     1615.24     1684.82    134.96 o 
  -3  14   5     1750.33     1649.52    111.38 o 
  -2  14   5      893.21      944.94    107.91 o 
  -1  14   5      163.88      150.38     69.03 o 
   0  14   5     1641.93     1634.14    108.44 o 
   1  14   5      501.64      507.25     88.85 o 
   2  14   5      935.60     1292.65    152.07 o 
   3  14   5      767.38      789.26    104.48 o 
   4  14   5      446.83      566.62     99.03 o 
   5  14   5      390.94      426.08    139.74 o 
   6  14   5        0.76       38.06    127.41 o 
   7  14   5      572.35      684.10    175.67 o 
   8  14   5       14.86      -89.48    109.52 o 
   9  14   5      498.54      537.34    139.34 o 
  -8  15   5      820.08      728.74    138.22 o 
  -7  15   5       22.90       -8.64     94.47 o 
  -6  15   5     1953.49     1818.13    146.59 o 
  -5  15   5      410.27      297.66     94.84 o 
  -4  15   5       22.29      -72.72     78.04 o 
  -3  15   5     5218.25     5704.71    446.63 o 
  -2  15   5        3.42      -18.39     77.28 o 
  -1  15   5     1484.94     1573.75    130.40 o 
   0  15   5        2.52      -12.38     72.18 o 
   1  15   5     4728.14     5360.31    292.50 o 
   2  15   5        7.28       24.65    106.41 o 
   3  15   5      100.35      -46.70     75.43 o 
   4  15   5     1292.73     1673.47    144.82 o 
   5  15   5      201.00      135.48    143.09 o 
   6  15   5      624.89      925.23    177.34 o 
   7  15   5        6.35       91.49    152.83 o 
   8  15   5     1143.45     1678.90    236.25 o 
  -7  16   5        7.16       -9.36    109.30 o 
  -6  16   5       41.63      216.09    182.52 o 
  -5  16   5      467.26      260.42    101.45 o 
  -4  16   5     1016.84     1317.93    133.67 o 
  -3  16   5      197.96       58.86     82.53 o 
  -2  16   5      172.13       81.33     85.95 o 
  -1  16   5       13.06       55.61     89.36 o 
   0  16   5        0.31       67.24     82.39 o 
   1  16   5        8.78       28.34     78.92 o 
   2  16   5      401.76      349.28     97.86 o 
   3  16   5      215.93      375.58     96.52 o 
   4  16   5        1.11       16.08     88.43 o 
   5  16   5       92.64      131.07    148.57 o 
   6  16   5      123.33        1.22    165.62 o 
   7  16   5      181.09      187.24    164.71 o 
  -6  17   5        4.62     -105.87    105.87 o 
  -5  17   5       10.02       76.31    119.50 o 
  -4  17   5      529.57      453.96    110.69 o 
  -3  17   5      749.89      756.71    118.91 o 
  -2  17   5      626.55      646.33    116.29 o 
  -1  17   5     2279.08     2187.28    138.72 o 
   0  17   5      209.90       84.39     85.62 o 
   1  17   5       58.98       78.74     92.83 o 
   2  17   5       35.37       27.46     89.23 o 
   3  17   5      462.79      395.12    105.99 o 
   4  17   5      264.58      190.60    146.90 o 
   5  17   5      117.30       22.99    143.85 o 
   6  17   5      968.30      896.31    217.84 o 
  -5  18   5      482.21      -36.69    153.29 o 
  -4  18   5       67.31      -18.23    107.85 o 
  -3  18   5     1171.06      903.50    228.80 o 
  -2  18   5     2146.47     2044.28    141.31 o 
  -1  18   5        5.87       97.32    104.66 o 
   0  18   5     1778.70     2118.09    145.10 o 
   1  18   5      492.19      422.00    114.52 o 
   2  18   5      324.74      325.42    111.56 o 
   3  18   5      150.80      173.59    108.58 o 
   4  18   5     1092.26     1355.91    155.71 o 
   5  18   5      588.89      649.40    199.57 o 
  -3  19   5      175.73      154.74    114.14 o 
  -2  19   5      575.09      756.95    133.63 o 
  -1  19   5      708.27      483.02    129.33 o 
   0  19   5      731.97      809.95    194.16 o 
   1  19   5       49.51      151.17    120.72 o 
   2  19   5      126.11      107.28    115.71 o 
   3  19   5      174.13      347.66    125.70 o 
 -13   0   6      746.82     1044.57    214.64 o 
 -12   0   6      477.07     1020.98    189.22 o 
 -11   0   6     4809.37     5096.06    275.83 o 
 -10   0   6     1757.88     1573.86    157.25 o 
  -9   0   6     4720.83     4933.34    241.13 o 
  -8   0   6      150.26      193.94     90.88 o 
  -7   0   6     1726.33     1644.95    126.20 o 
  -6   0   6     5535.50     5209.02    206.57 o 
  -5   0   6      824.05      515.44     82.05 o 
  -4   0   6    20579.00    22789.43    569.93 o 
  -3   0   6     6370.75     6406.58    193.17 o 
  -2   0   6    34344.75    38025.41    893.72 o 
  -1   0   6      219.98      263.53     28.66 o 
   0   0   6    30660.83    35277.14    573.50 o 
   1   0   6    10375.73    10511.92    157.07 o 
   2   0   6     1669.79     2064.10     55.38 o 
   3   0   6    30572.54    30128.72    492.32 o 
   4   0   6       49.12       65.15     49.93 o 
   5   0   6     4971.65     5375.40    210.07 o 
   6   0   6     3106.37     3537.88    178.10 o 
   7   0   6     6980.42     7616.32    295.93 o 
   8   0   6      608.99      522.13    120.41 o 
   9   0   6      300.91      145.22    104.73 o 
  10   0   6     5458.70     6318.59    305.52 o 
  11   0   6        3.79      152.53    130.91 o 
  12   0   6      209.87      205.81    153.14 o 
 -13   1   6      442.84      716.26    112.85 o 
 -12   1   6      341.03      301.52     88.15 o 
 -11   1   6       28.76       11.62     83.65 o 
 -10   1   6     1158.69     1388.35    122.28 o 
  -9   1   6      525.02      612.99     87.03 o 
  -8   1   6      202.06      253.19     67.11 o 
  -7   1   6     1300.14     1272.00     82.08 o 
  -6   1   6     3800.59     3754.83    121.31 o 
  -5   1   6     7337.28     7980.62    181.81 o 
  -4   1   6      641.64      592.06     42.70 o 
  -3   1   6    10999.28    11061.20    175.28 o 
  -2   1   6     1821.34     2099.72     53.69 o 
  -1   1   6     3394.62     3533.81     70.16 o 
   0   1   6     1196.19     1116.54     36.71 o 
   1   1   6    30485.42    34071.01    317.98 o 
   2   1   6    12532.84    14169.38    157.86 o 
   3   1   6        3.98      -11.70     15.96 o 
   4   1   6     3748.23     3832.93    128.78 o 
   5   1   6        0.18       -2.68     40.58 o 
   6   1   6      518.11      383.75     61.17 o 
   7   1   6      147.61      108.03     59.41 o 
   8   1   6     2987.61     3422.52    143.62 o 
   9   1   6     1117.64     1367.89    120.83 o 
  10   1   6       54.02       -3.50     80.25 o 
  11   1   6      371.94      492.50    106.95 o 
  12   1   6       37.72       -4.00    100.72 o 
 -13   2   6      389.70      323.22    102.42 o 
 -12   2   6      194.93      232.51     85.70 o 
 -11   2   6      157.62      235.81     75.19 o 
 -10   2   6      245.27      246.68     70.38 o 
  -9   2   6     1756.45     1629.43     88.34 o 
  -8   2   6      497.76      383.65     95.07 o 
  -7   2   6      395.31      456.41     54.81 o 
  -6   2   6      776.74      803.09     61.01 o 
  -5   2   6     1793.61     1806.38     66.21 o 
  -4   2   6      293.93      244.42     33.13 o 
  -3   2   6      452.78      480.17     43.08 o 
  -2   2   6     7813.39     8144.30    149.96 o 
  -1   2   6     7739.23     9091.90    183.52 o 
   0   2   6     3671.26     3573.62     61.69 o 
   1   2   6      600.11      577.78     21.21 o 
   2   2   6      271.84      319.60     25.02 o 
   3   2   6     1051.83     1024.46     38.31 o 
   4   2   6      400.95      159.44    114.55 o 
   5   2   6      610.80      490.50     59.82 o 
   6   2   6       58.57       37.41     49.01 o 
   7   2   6       56.75      -32.10     54.30 o 
   8   2   6      179.41      158.51     68.76 o 
   9   2   6       89.18       57.88     80.22 o 
  10   2   6      147.47      140.10    157.10 o 
  11   2   6      201.08      130.21    147.35 o 
  12   2   6      501.26      351.47    114.55 o 
 -13   3   6      278.70      692.19    210.68 o 
 -12   3   6      596.72      554.07    118.70 o 
 -11   3   6       42.66      -37.20     69.49 o 
 -10   3   6     3530.59     3431.31    126.83 o 
  -9   3   6      243.21      274.86     63.42 o 
  -8   3   6     1836.08     1990.00    101.12 o 
  -7   3   6     9630.04     9406.18    189.46 o 
  -6   3   6     2774.00     2599.48     87.13 o 
  -5   3   6     6016.09     6234.12    129.53 o 
  -4   3   6        9.20       13.41     25.47 o 
  -3   3   6    24606.71    24053.20    370.39 o 
  -2   3   6       30.68       29.60     18.56 o 
  -1   3   6     9030.05    11507.53    225.59 o 
   0   3   6    13610.66    13884.98    208.64 o 
   1   3   6    11930.60    12471.77    137.26 o 
   2   3   6     8286.58     8843.99    112.74 o 
   3   3   6       10.19        9.05     20.16 o 
   4   3   6     8086.34     8261.36    150.92 o 
   5   3   6      304.03      321.27     54.84 o 
   6   3   6     3600.50     3643.83    134.03 o 
   7   3   6     5419.36     5758.81    177.79 o 
   8   3   6     2532.46     2339.56    132.66 o 
   9   3   6     1379.19     1475.90    114.54 o 
  10   3   6      259.34      172.92     83.91 o 
  11   3   6      866.19     1000.08    238.23 o 
  12   3   6        4.03      -38.40     99.28 o 
 -12   4   6      619.57      732.14    103.43 o 
 -11   4   6      557.15      601.30     90.81 o 
 -10   4   6      804.76      928.25     99.64 o 
  -9   4   6     1571.80     1507.46     89.07 o 
  -8   4   6      588.29      622.52     68.66 o 
  -7   4   6       37.64       57.32     41.34 o 
  -6   4   6     4913.99     4623.87    115.16 o 
  -5   4   6     1891.42     1789.13     65.92 o 
  -4   4   6    10878.00    11685.73    196.61 o 
  -3   4   6     4106.24     3917.73     85.80 o 
  -2   4   6    21876.16    22657.03    410.61 o 
  -1   4   6      238.33      227.14     52.43 o 
   0   4   6    10900.31    11892.03    185.47 o 
   1   4   6     1795.95     1927.33     40.65 o 
   2   4   6      105.73      121.76     19.64 o 
   3   4   6     4161.81     3869.56     76.62 o 
   4   4   6      354.71      384.39     45.84 o 
   5   4   6     7936.72     7560.42    463.83 o 
   6   4   6     3397.16     3392.89    144.77 o 
   7   4   6     4498.13     4680.27    160.97 o 
   8   4   6       15.18       63.48     67.79 o 
   9   4   6       31.08       -9.70     67.14 o 
  10   4   6     1574.77     1679.81    127.30 o 
  11   4   6       22.79      -85.28     85.28 o 
  12   4   6       80.26       68.72    102.29 o 
 -12   5   6       11.38     -150.27    154.05 o 
 -11   5   6       43.97      -61.40     68.84 o 
 -10   5   6        3.71      -14.28     62.36 o 
  -9   5   6       54.18       16.64     54.42 o 
  -8   5   6     1287.16     1308.89     83.16 o 
  -7   5   6      225.48      187.37     49.39 o 
  -6   5   6       56.45       44.44     46.65 o 
  -5   5   6      108.36       97.55     40.48 o 
  -4   5   6       56.60       30.02     29.34 o 
  -3   5   6     1459.38     1501.05     67.43 o 
  -2   5   6       65.82       46.87     20.91 o 
  -1   5   6      426.58      424.38     35.30 o 
   0   5   6      152.48      149.28     27.16 o 
   1   5   6      299.58      349.94     26.51 o 
   2   5   6     1421.25     1585.44     54.85 o 
   3   5   6      549.06      427.92     51.70 o 
   4   5   6      131.75       86.43     26.74 o 
   5   5   6      204.31       79.77     92.10 o 
   6   5   6        1.25        2.56     53.38 o 
   7   5   6       18.51       37.29     93.09 o 
   8   5   6       31.43       82.09     68.30 o 
   9   5   6      106.57      130.46     79.53 o 
  10   5   6       57.62      123.59     87.52 o 
  11   5   6       20.73       48.87    189.75 o 
  12   5   6       14.45      -88.91    106.01 o 
 -12   6   6       21.70     -151.85    151.85 o 
 -11   6   6       89.45      126.39     92.62 o 
 -10   6   6       72.83       26.59     63.99 o 
  -9   6   6     3768.15     3692.90    126.65 o 
  -8   6   6     2701.03     2648.95    101.10 o 
  -7   6   6     1117.63     1290.61     83.42 o 
  -6   6   6     6188.40     6022.81    163.11 o 
  -5   6   6        7.74       21.67     32.87 o 
  -4   6   6     8161.86     8197.17    154.10 o 
  -3   6   6        7.58       26.18     26.89 o 
  -2   6   6    18322.76    18987.60    238.47 o 
  -1   6   6     5345.62     4847.65    149.77 o 
   0   6   6    12297.62    12798.62    169.51 o 
   1   6   6     2964.93     2630.77     82.44 o 
   2   6   6       12.45        9.23     21.80 o 
   3   6   6     2195.49     2322.46     60.26 o 
   4   6   6      103.81       72.44     28.19 o 
   5   6   6     5301.89     3589.03    167.45 o 
   6   6   6     2897.19     3032.05    125.03 o 
   7   6   6     3031.77     3118.60    134.88 o 
   8   6   6      655.26      674.30     93.33 o 
   9   6   6       26.73       94.64     77.12 o 
  10   6   6      567.76      682.47    111.20 o 
  11   6   6      398.30      196.01    106.78 o 
  12   6   6      948.40      797.56    135.80 o 
 -12   7   6      694.70      766.30    136.83 o 
 -11   7   6      310.65      130.99    104.73 o 
 -10   7   6     1604.09     1844.40    150.05 o 
  -9   7   6       17.72      -11.27     85.32 o 
  -8   7   6     1954.95     1798.14     87.08 o 
  -7   7   6     8826.75     8592.23    182.86 o 
  -6   7   6      944.19      937.73     68.42 o 
  -5   7   6     3415.67     3292.48     93.46 o 
  -4   7   6       11.11       -9.15     32.07 o 
  -3   7   6    10263.31     9525.24    190.13 o 
  -2   7   6       10.55      -16.22     20.28 o 
  -1   7   6     5527.10     5859.48    106.96 o 
   0   7   6    17205.58    17833.97    228.43 o 
   1   7   6      219.70      114.28     29.19 o 
   2   7   6     1984.11     2177.14     56.95 o 
   3   7   6     1340.06     1484.44     51.10 o 
   4   7   6     6002.21     5848.93    109.85 o 
   5   7   6       26.17       42.80     60.56 o 
   6   7   6     2784.83     2902.89    124.10 o 
   7   7   6     3263.94     3478.75    143.18 o 
   8   7   6      288.26      218.64     76.75 o 
   9   7   6      293.37      271.22     89.95 o 
  10   7   6      150.89       15.68     87.65 o 
  11   7   6      929.78      945.82    133.99 o 
  12   7   6        1.93     -110.06    110.06 o 
 -12   8   6      111.45       -0.46    166.69 o 
 -11   8   6        7.87       47.66     95.91 o 
 -10   8   6       39.62       18.84     87.21 o 
  -9   8   6      152.52      156.77     79.68 o 
  -8   8   6      325.54      216.57     80.07 o 
  -7   8   6       35.07      -29.09     58.29 o 
  -6   8   6      828.42      945.93     70.29 o 
  -5   8   6      893.66      975.37     79.17 o 
  -4   8   6       94.38       67.35     37.75 o 
  -3   8   6       56.37       40.79     24.76 o 
  -2   8   6     2793.58     2569.89     83.03 o 
  -1   8   6     1492.30     1569.05     77.16 o 
   0   8   6      233.92      256.65     44.35 o 
   1   8   6       98.29       82.29     31.45 o 
   2   8   6      205.64       99.97     28.08 o 
   3   8   6      155.19       86.81     29.89 o 
   4   8   6     1094.13     1099.84     52.11 o 
   5   8   6      235.97      128.30     48.33 o 
   6   8   6        1.05      -53.91     53.91 o 
   7   8   6       45.07       76.15     66.92 o 
   8   8   6        0.14       10.17     72.07 o 
   9   8   6      263.25      221.66     91.22 o 
  10   8   6       64.02      -15.22     92.52 o 
  11   8   6      478.66      198.26    125.59 o 
 -11   9   6        6.02      -98.56     98.56 o 
 -10   9   6     1131.70      800.38    121.96 o 
  -9   9   6      362.46      349.28    153.52 o 
  -8   9   6      481.68      386.11     87.02 o 
  -7   9   6      316.21      246.06     72.03 o 
  -6   9   6     2774.44     2767.62    124.26 o 
  -5   9   6     3278.26     2894.73    169.88 o 
  -4   9   6        0.09      -15.32     55.71 o 
  -3   9   6    10643.24    10108.62    244.38 o 
  -2   9   6     1285.70     1178.29     56.76 o 
  -1   9   6     2090.84     2087.34     71.05 o 
   0   9   6     1347.82     1306.83     59.64 o 
   1   9   6     5441.02     5554.32    121.79 o 
   2   9   6     3579.58     3576.65     79.72 o 
   3   9   6       15.15       38.56     30.69 o 
   4   9   6     6504.78     6780.71    123.94 o 
   5   9   6        0.26      -20.26     44.96 o 
   6   9   6      702.81      271.26    331.62 o 
   7   9   6       50.14       32.07     73.38 o 
   8   9   6      312.85      298.42     87.59 o 
   9   9   6     1644.06     1778.42    128.31 o 
  10   9   6      250.45       72.44     99.11 o 
  11   9   6      868.28     1180.11    150.14 o 
 -11  10   6     1006.57      909.13    139.11 o 
 -10  10   6      301.65      184.97    100.66 o 
  -9  10   6     1687.76     1664.31    118.66 o 
  -8  10   6      401.42      452.67     93.91 o 
  -7  10   6     1150.57     1237.85    113.75 o 
  -6  10   6     3752.53     3615.68    255.28 o 
  -5  10   6      465.48      423.70    103.51 o 
  -4  10   6     8533.68     8228.04    223.47 o 
  -3  10   6       36.12       21.88     52.23 o 
  -2  10   6     7552.14     7303.62    199.73 o 
  -1  10   6     3022.33     3175.80    124.05 o 
   0  10   6     4173.64     4210.68    107.40 o 
   1  10   6     1662.73     1514.08     65.47 o 
   2  10   6     1931.19     1861.77     66.38 o 
   3  10   6     7023.64     7114.39    156.10 o 
   4  10   6       72.96       59.45     47.04 o 
   5  10   6      263.43      306.71     70.43 o 
   6  10   6     1020.18     1441.27    175.06 o 
   7  10   6     3202.42     3329.09    153.78 o 
   8  10   6     2349.50     2291.49    135.83 o 
   9  10   6      240.66      205.49    145.68 o 
  10  10   6     1634.21     1707.96    158.99 o 
  11  10   6      476.63      450.63    126.53 o 
 -10  11   6       78.23       80.01    104.02 o 
  -9  11   6        9.05       46.09    236.41 o 
  -8  11   6       21.74      -32.17     75.56 o 
  -7  11   6     2117.33     2255.96    125.48 o 
  -6  11   6      130.79       85.92     65.77 o 
  -5  11   6      381.76      310.12     77.01 o 
  -4  11   6      494.89      498.46     80.29 o 
  -3  11   6     1763.63     1637.79     99.17 o 
  -2  11   6       70.09       53.97     57.97 o 
  -1  11   6      242.34      161.06     61.61 o 
   0  11   6     2692.20     2633.82    140.81 o 
   1  11   6     1185.04     1261.80     94.55 o 
   2  11   6       13.17       46.55     55.10 o 
   3  11   6        1.79      -27.66     44.19 o 
   4  11   6     1050.03      841.44     90.97 o 
   5  11   6        0.71      -50.75     50.75 o 
   6  11   6       28.12       -7.00    146.67 o 
   7  11   6      155.35      212.69     92.78 o 
   8  11   6      732.90      627.57    115.84 o 
   9  11   6      102.38      -44.33     96.83 o 
  10  11   6      109.00      211.32    115.40 o 
 -10  12   6        1.25       37.41    137.00 o 
  -9  12   6      125.84       36.37    135.10 o 
  -8  12   6        0.31       -8.34     78.88 o 
  -7  12   6      292.03      276.10    112.19 o 
  -6  12   6      362.20      392.75     94.76 o 
  -5  12   6      573.61      535.27     91.83 o 
  -4  12   6     3065.81     2954.98    146.82 o 
  -3  12   6       50.12       48.73     63.49 o 
  -2  12   6     1478.16     1457.30    104.89 o 
  -1  12   6      695.99      657.57     83.74 o 
   0  12   6     2047.74     1877.37    104.86 o 
   1  12   6      464.59      446.65     76.39 o 
   2  12   6     1018.04     1212.54    105.32 o 
   3  12   6     1234.59     1269.77    100.82 o 
   4  12   6       10.91       60.43     73.16 o 
   5  12   6      182.04      177.05     62.91 o 
   6  12   6      554.76      462.83    124.14 o 
   7  12   6      400.36      372.27     94.86 o 
   8  12   6      459.63      534.54    113.38 o 
   9  12   6      213.99      135.00    112.85 o 
  10  12   6      343.88      477.75    132.09 o 
  -9  13   6      256.19      285.05    112.15 o 
  -8  13   6      195.32       47.77    162.96 o 
  -7  13   6      876.41      825.38    111.20 o 
  -6  13   6     1976.02     2168.52    128.40 o 
  -5  13   6     2843.54     2584.18    267.92 o 
  -4  13   6       55.61       26.20     74.21 o 
  -3  13   6     9078.14     8894.43    249.11 o 
  -2  13   6       26.79        1.26     62.45 o 
  -1  13   6     1091.44     1038.96    135.86 o 
   0  13   6     2683.69     2683.53    130.61 o 
   1  13   6     3780.39     3822.24    188.76 o 
   2  13   6     2146.03     2017.44    117.47 o 
   3  13   6       37.09      -25.15     66.09 o 
   4  13   6     6099.96     6723.98    216.57 o 
   5  13   6        1.41       -5.28    122.01 o 
   6  13   6      574.09      560.65    149.94 o 
   7  13   6      389.43      458.35    153.75 o 
   8  13   6      862.63     1012.91    193.94 o 
   9  13   6     1326.81     1321.62    226.97 o 
  -9  14   6      311.58      327.77    118.06 o 
  -8  14   6      238.54       71.87    118.74 o 
  -7  14   6       72.17       58.30     85.94 o 
  -6  14   6      141.31      213.06    130.99 o 
  -5  14   6      553.66      211.02     86.74 o 
  -4  14   6     1921.17     1869.29    122.95 o 
  -3  14   6      991.57     1017.17    112.05 o 
  -2  14   6      581.83      541.07     92.50 o 
  -1  14   6      388.02      383.04     85.09 o 
   0  14   6     1445.91     1507.38    123.12 o 
   1  14   6      665.29      622.99     95.29 o 
   2  14   6     1088.63     1268.42    120.25 o 
   3  14   6     1830.11     1937.12    121.58 o 
   4  14   6      210.55      183.00     82.23 o 
   5  14   6       20.65       34.91     90.53 o 
   6  14   6        4.88       42.01    128.17 o 
   7  14   6      781.27      755.65    186.93 o 
   8  14   6       71.06      293.80    159.53 o 
  -8  15   6      568.84      607.46    149.71 o 
  -7  15   6       78.15       45.88     92.38 o 
  -6  15   6        0.39      -60.27     86.18 o 
  -5  15   6      144.84      174.19     91.98 o 
  -4  15   6        1.00       -4.98     80.61 o 
  -3  15   6      315.02      232.69    109.91 o 
  -2  15   6        5.07       16.92     79.50 o 
  -1  15   6     1019.30     1097.49    115.64 o 
   0  15   6      131.30       46.78     73.41 o 
   1  15   6       22.18      -34.53     73.22 o 
   2  15   6       10.96       80.66     80.98 o 
   3  15   6       34.86       18.91     80.93 o 
   4  15   6      160.78      222.15    106.18 o 
   5  15   6       41.30       -8.73     91.05 o 
   6  15   6      418.58      377.98    156.18 o 
   7  15   6      219.88      322.41    166.69 o 
   8  15   6       43.97      -90.42    164.86 o 
  -7  16   6      640.00      433.43    115.16 o 
  -6  16   6     1713.00     1781.39    146.19 o 
  -5  16   6        0.47       27.53    131.22 o 
  -4  16   6     1252.04     1421.69    139.89 o 
  -3  16   6       53.71      -84.05     84.05 o 
  -2  16   6     1549.43     1865.99    215.78 o 
  -1  16   6      755.97      605.51    104.08 o 
   0  16   6     3371.33     2892.70    150.59 o 
   1  16   6     2143.06     2167.51    137.06 o 
   2  16   6      196.70      190.66     91.40 o 
   3  16   6     1044.89     1479.46    142.49 o 
   4  16   6       36.02      146.17    118.43 o 
   5  16   6      704.18      855.36    186.32 o 
   6  16   6      464.44      459.57    184.04 o 
   7  16   6      349.39      329.87    183.58 o 
  -6  17   6      265.96      244.42    120.18 o 
  -5  17   6      927.86      978.74    145.68 o 
  -4  17   6      147.96       77.79    224.61 o 
  -3  17   6     1135.16     1120.34    134.49 o 
  -2  17   6        0.43       32.08     90.63 o 
  -1  17   6      406.52      284.24    109.22 o 
   0  17   6     1545.84     1612.77    160.83 o 
   1  17   6      455.97      434.02    107.08 o 
   2  17   6      812.64      872.02    127.91 o 
   3  17   6        0.09      -22.37     98.48 o 
   4  17   6      825.05     1038.47    139.85 o 
   5  17   6      117.92      262.44    176.89 o 
   6  17   6      383.27      415.42    186.63 o 
  -5  18   6        0.39     -105.21    116.43 o 
  -4  18   6        7.32      -57.78    189.06 o 
  -3  18   6      133.52      100.62    104.96 o 
  -2  18   6       22.93      -95.99     95.99 o 
  -1  18   6        0.33      209.91    102.89 o 
   0  18   6       49.75      -88.53     98.62 o 
   1  18   6       48.70       72.07    101.00 o 
   2  18   6        5.03       38.64    125.89 o 
   3  18   6       29.76       47.42    109.11 o 
   4  18   6       43.54       61.93    138.60 o 
  -3  19   6      539.00      638.59    193.78 o 
  -2  19   6        4.39     -115.77    115.77 o 
  -1  19   6     1534.92     1937.80    340.45 o 
   0  19   6      616.99      681.89    133.83 o 
   1  19   6      136.35       -7.14    109.42 o 
   2  19   6      265.94      494.68    124.76 o 
 -12   1   7      198.46      182.71     86.24 o 
 -11   1   7     1055.33     1311.71    109.49 o 
 -10   1   7     2716.06     2832.88    115.40 o 
  -9   1   7     2822.40     3136.42    137.52 o 
  -8   1   7      148.00      153.76     65.65 o 
  -7   1   7     3345.91     3226.93    121.49 o 
  -6   1   7     2015.24     1901.88     87.81 o 
  -5   1   7      437.39      563.93     61.16 o 
  -4   1   7    11378.70    11113.85    185.95 o 
  -3   1   7     3379.58     2777.06     67.74 o 
  -2   1   7    16031.21    18040.51    260.26 o 
  -1   1   7     1229.42     1081.60     41.89 o 
   0   1   7    19379.59    19574.20    212.10 o 
   1   1   7     4187.13     4728.71     61.81 o 
   2   1   7     4610.96     4737.30     67.93 o 
   3   1   7      607.97      605.36     26.32 o 
   5   1   7     1485.89     1587.20     84.22 o 
   6   1   7      180.32      101.83     51.88 o 
   7   1   7     3422.24     3445.52    314.65 o 
   8   1   7       79.49       29.43     99.63 o 
   9   1   7      848.63     1022.49    111.97 o 
  10   1   7      124.12       57.81     80.77 o 
  11   1   7      361.20      472.62    186.93 o 
  12   1   7      257.11      282.50    116.49 o 
 -12   2   7       39.34       45.18    100.58 o 
 -11   2   7     1736.13     1886.72    118.64 o 
 -10   2   7     3570.34     4016.92    138.11 o 
  -9   2   7      183.15      266.64     64.61 o 
  -8   2   7     2543.64     2436.01     97.55 o 
  -7   2   7      263.90      343.58     54.00 o 
  -6   2   7     5829.29     6060.03    135.20 o 
  -5   2   7     1604.51     1752.28     72.08 o 
  -4   2   7     7865.88     8001.20    145.38 o 
  -3   2   7    11133.48    10561.26    172.31 o 
  -2   2   7      496.38      408.16     53.58 o 
  -1   2   7     5527.22     5645.83    132.28 o 
   0   2   7      987.98     1042.24     49.31 o 
   1   2   7    10282.21    11907.91    202.72 o 
   2   2   7     2528.56     2159.89     61.46 o 
   3   2   7    18261.63    17325.90    200.07 o 
   4   2   7      628.45      439.57     55.96 o 
   5   2   7      119.05       41.93     44.02 o 
   6   2   7     1270.42     1256.36     84.06 o 
   7   2   7     1877.66     1883.10    208.24 o 
   8   2   7     1267.07     1292.80    177.65 o 
   9   2   7     1836.81     1893.75    119.08 o 
  10   2   7     2308.57     2500.73    143.18 o 
  11   2   7        1.03      -24.81     92.63 o 
  12   2   7      147.19      -63.43    104.37 o 
 -12   3   7      211.57      121.81     84.47 o 
 -11   3   7        9.38      -72.98     72.98 o 
 -10   3   7      873.19      986.32    121.64 o 
  -9   3   7      616.59      650.18     86.08 o 
  -8   3   7     2466.81     2247.09    185.87 o 
  -7   3   7        0.43      -24.12     41.14 o 
  -6   3   7      500.72      473.57     53.03 o 
  -5   3   7      793.15      865.63     53.23 o 
  -4   3   7     2294.08     2339.07     68.66 o 
  -3   3   7      232.84      242.29     40.42 o 
   0   3   7       39.34       28.89     21.11 o 
   1   3   7       33.88       18.23     13.16 o 
   2   3   7     3199.35     2923.67     55.26 o 
   3   3   7        0.48      -21.94     21.94 o 
   4   3   7      212.18      210.50     31.01 o 
   6   3   7       15.50        5.00     94.91 o 
   7   3   7      141.48       41.83     61.61 o 
   8   3   7      939.39      807.16     96.55 o 
   9   3   7      639.10      522.79     91.26 o 
  10   3   7       26.45       70.94     85.99 o 
  11   3   7       18.99       15.45     91.59 o 
  12   3   7       30.19      -38.30    104.58 o 
 -12   4   7       18.86        1.57    106.07 o 
 -11   4   7       10.36       10.53     90.79 o 
 -10   4   7      312.99      316.70    136.51 o 
  -9   4   7       64.99       17.94     57.35 o 
  -8   4   7     1909.73     1896.82     88.26 o 
  -7   4   7      340.34      289.20     78.66 o 
  -6   4   7     5404.03     5516.15    128.98 o 
  -5   4   7     1281.36     1189.81     57.10 o 
  -4   4   7      721.32      781.97     58.97 o 
  -3   4   7       17.13        7.30     24.34 o 
  -2   4   7     3407.93     3820.38    115.17 o 
  -1   4   7    18253.58    19122.85    281.29 o 
   0   4   7     1138.08     1310.57     51.29 o 
   1   4   7     5932.67     6059.72     85.01 o 
   2   4   7      138.24       64.42     19.33 o 
   3   4   7     4454.26     4910.04     89.54 o 
   4   4   7       30.38       24.96     25.74 o 
   5   4   7     1687.87     1498.20    242.19 o 
   6   4   7     2790.82     2835.33    117.04 o 
   7   4   7       12.27       48.42     61.55 o 
   8   4   7     1381.88     1532.42    107.09 o 
   9   4   7      204.48      223.53     81.48 o 
  10   4   7      425.67      386.05     98.41 o 
  11   4   7        7.70      -90.98     90.98 o 
  12   4   7      231.83      188.58    112.85 o 
 -12   5   7      933.99      968.29    139.48 o 
 -11   5   7      483.41      349.75    106.76 o 
 -10   5   7      542.71      416.35     96.21 o 
  -9   5   7      176.18      250.53     66.58 o 
  -8   5   7        2.94      -42.98     50.14 o 
  -7   5   7    11054.54    11120.10    216.24 o 
  -6   5   7      922.67     1134.08     86.44 o 
  -5   5   7     5009.34     5299.88    160.63 o 
  -4   5   7     6539.40     6322.56    128.15 o 
  -3   5   7     5949.47     5067.90    234.87 o 
  -2   5   7     3302.40     3486.46    112.39 o 
  -1   5   7     6967.83     8159.88    145.10 o 
   0   5   7    21877.59    21733.20    315.74 o 
   1   5   7     1323.22     1341.87     37.21 o 
   2   5   7     3722.55     3879.42     73.87 o 
   3   5   7      131.78       42.02     25.37 o 
   4   5   7     2432.28     2211.73     62.46 o 
   5   5   7     4787.93     5074.36    152.23 o 
   6   5   7       42.41       33.83     52.70 o 
   7   5   7     4097.96     4314.35    157.97 o 
   8   5   7        0.49      -40.76     65.31 o 
   9   5   7     1361.18     1282.50    123.59 o 
  10   5   7       15.56      -37.36     86.69 o 
  11   5   7      676.23      788.20    232.53 o 
  12   5   7      309.25      390.61    119.14 o 
 -12   6   7      420.24      172.61    118.40 o 
 -11   6   7      159.62      157.63    108.87 o 
 -10   6   7      224.14       99.79    121.40 o 
  -9   6   7     1770.53     1712.54    243.79 o 
  -8   6   7      229.06      127.64    102.14 o 
  -7   6   7      277.83      369.81     58.59 o 
  -6   6   7      282.89      186.53     46.21 o 
  -5   6   7     1574.77     1450.58     84.79 o 
  -4   6   7       45.97       57.45     32.69 o 
  -3   6   7     3549.13     3664.72     86.46 o 
  -2   6   7     2664.73     2644.24     72.25 o 
  -1   6   7      526.58      482.01     51.47 o 
   0   6   7      196.00      193.91     31.95 o 
   1   6   7     3549.51     3671.61     71.91 o 
   2   6   7     2497.44     2266.34     68.42 o 
   3   6   7     3452.52     3265.86     73.04 o 
   4   6   7       84.27       86.15     30.55 o 
   5   6   7      390.41      412.54     67.92 o 
   6   6   7      841.61      913.20    133.05 o 
   7   6   7      844.28      999.11    143.32 o 
   8   6   7       41.15       53.32     70.34 o 
   9   6   7       85.24       85.16     85.45 o 
  10   6   7      683.64      572.54    111.98 o 
  11   6   7       16.94       29.66    101.60 o 
  12   6   7        3.48       86.16    112.72 o 
 -12   7   7      223.73      203.65    226.13 o 
 -11   7   7        3.93      -23.03     96.50 o 
 -10   7   7      453.89      407.45     99.03 o 
  -9   7   7       93.80      133.15     80.97 o 
  -8   7   7       77.84       69.36     70.21 o 
  -7   7   7      213.83      125.85     62.78 o 
  -6   7   7      805.19      696.29     82.99 o 
  -5   7   7      722.55      543.30     70.59 o 
  -4   7   7      576.16      414.65     65.03 o 
  -3   7   7     3538.83     3909.08    131.18 o 
  -2   7   7     1277.73     1216.95     52.55 o 
  -1   7   7      745.02      770.24     47.31 o 
   0   7   7     3040.70     3353.29     66.55 o 
   1   7   7      828.36      755.43     53.45 o 
   2   7   7       47.80       20.73     25.04 o 
   3   7   7       66.78       39.16     27.50 o 
   4   7   7     1761.08     1661.58     59.21 o 
   5   7   7      890.86     1020.48     80.00 o 
   6   7   7        7.56       -1.30     52.27 o 
   7   7   7      200.07      159.69     70.93 o 
   8   7   7       18.39      -68.57    151.39 o 
   9   7   7      734.31      689.92    107.51 o 
  10   7   7       14.59       93.61     96.00 o 
  11   7   7        4.64       77.10    107.07 o 
 -11   8   7      168.72      122.03    206.34 o 
 -10   8   7     1195.41     1393.03    139.66 o 
  -9   8   7      450.96      311.10     88.80 o 
  -8   8   7     3535.68     3481.90    151.99 o 
  -7   8   7        0.15        1.38     62.26 o 
  -6   8   7     5921.90     5688.51    179.75 o 
  -5   8   7     1895.65     1906.17    144.77 o 
  -4   8   7      981.81      859.92     83.74 o 
  -3   8   7      414.40      455.71     45.95 o 
  -2   8   7     4942.70     4796.12    106.11 o 
  -1   8   7    19549.25    19211.62    292.97 o 
   0   8   7      197.68      216.33     73.77 o 
   1   8   7     6128.99     6259.07    126.70 o 
   2   8   7      419.83      339.52     35.96 o 
   3   8   7     4341.77     4334.52     91.12 o 
   4   8   7      239.51      181.90     36.69 o 
   5   8   7     1426.79     1538.42     77.87 o 
   6   8   7     4283.44     4400.24    375.54 o 
   7   8   7       66.90       96.47     70.25 o 
   8   8   7      248.73      197.38     83.36 o 
   9   8   7      273.81      163.50     88.05 o 
  10   8   7      545.70      622.96    120.35 o 
  11   8   7      167.93      104.95    115.37 o 
 -11   9   7      525.64      524.14    122.50 o 
 -10   9   7       45.70      -51.90     92.64 o 
  -9   9   7       13.90      -64.65     80.23 o 
  -8   9   7      110.40       -6.83     72.63 o 
  -7   9   7     6112.68     5913.60    193.15 o 
  -6   9   7      999.60      968.46     97.59 o 
  -5   9   7       18.92      -20.40     55.39 o 
  -4   9   7     1011.72     1149.90     96.95 o 
  -3   9   7     4137.08     3569.91    233.21 o 
  -2   9   7      628.28      698.30     78.59 o 
  -1   9   7       69.84       87.96     34.72 o 
   0   9   7     8393.61     7916.91    293.11 o 
   1   9   7       22.84      -42.52     45.07 o 
   2   9   7     1668.81     1683.22     58.03 o 
   3   9   7      943.50      924.41     54.41 o 
   4   9   7     3051.19     3029.63     85.01 o 
   5   9   7       18.69       59.80     49.57 o 
   6   9   7      268.93      146.38     69.56 o 
   7   9   7     1483.50     1669.46    167.75 o 
   8   9   7      344.52      431.79     97.32 o 
   9   9   7       63.45       17.77     87.77 o 
  10   9   7       13.46       11.77    150.78 o 
  11   9   7     1065.75     1074.33    155.97 o 
 -11  10   7      588.62      382.66    129.50 o 
 -10  10   7      529.33      349.18    108.90 o 
  -9  10   7      326.67      301.92     93.79 o 
  -8  10   7       15.78      -40.27     73.62 o 
  -7  10   7      388.31      489.08     88.90 o 
  -6  10   7      753.49      531.39     83.09 o 
  -5  10   7      132.04      130.57     65.93 o 
  -4  10   7      832.74      829.08     90.49 o 
  -3  10   7      466.69      330.28     69.42 o 
  -2  10   7     1935.49     1938.03    102.68 o 
  -1  10   7        0.19      -89.13     89.13 o 
   0  10   7       89.82       82.54     54.27 o 
   1  10   7      472.55      415.75     50.77 o 
   2  10   7       69.06       91.77     43.24 o 
   3  10   7     1860.06     1895.00    103.99 o 
   4  10   7      983.32     1094.96     79.07 o 
   5  10   7      647.51      443.74     98.81 o 
   6  10   7      637.31      568.62    162.65 o 
   7  10   7      133.12      -61.50     84.94 o 
   8  10   7       12.11      -41.85    115.92 o 
   9  10   7       21.91      -49.93     94.72 o 
  10  10   7        1.67      -12.18    109.12 o 
 -10  11   7     1130.10     1342.23    147.49 o 
  -9  11   7     1627.04     1755.15    229.40 o 
  -8  11   7      183.01      107.00     84.33 o 
  -7  11   7      930.56      896.13    106.02 o 
  -6  11   7       10.90       58.71     68.96 o 
  -5  11   7     1870.13     1839.33    119.12 o 
  -4  11   7     4200.58     4105.50    157.05 o 
  -3  11   7     4114.93     3969.92    151.26 o 
  -2  11   7     2847.45     2850.85    125.54 o 
  -1  11   7       47.07       45.66     56.74 o 
   0  11   7     3149.11     3322.25    135.02 o 
   1  11   7      669.95      829.11    209.54 o 
   2  11   7     4170.48     4023.30    149.21 o 
   3  11   7     3654.20     3558.90    143.98 o 
   4  11   7      808.74      921.78    100.19 o 
   5  11   7      210.31      252.50     80.25 o 
   6  11   7        2.07      -42.01    104.88 o 
   7  11   7      480.68      688.20    220.50 o 
   8  11   7       77.31       60.94    132.89 o 
   9  11   7     1513.19     1839.93    159.45 o 
  10  11   7       82.31      172.76    122.04 o 
 -10  12   7     1349.26     1419.30    250.56 o 
  -9  12   7       19.61       48.24    141.72 o 
  -8  12   7     1227.45      980.89    119.43 o 
  -7  12   7       45.87      -71.55     74.42 o 
  -6  12   7      938.40      833.43    104.19 o 
  -5  12   7      346.72      315.93     84.35 o 
  -4  12   7     3605.90     3474.89    149.27 o 
  -3  12   7     3292.36     3231.37    141.84 o 
  -2  12   7        1.37       26.11     64.05 o 
  -1  12   7     3763.35     3699.88    146.04 o 
   0  12   7     1095.83     1150.94    102.55 o 
   1  12   7     1132.56     1004.93     99.13 o 
   2  12   7      154.46      209.85     70.99 o 
   3  12   7     2221.67     2331.84    130.23 o 
   4  12   7      966.60      974.57    107.85 o 
   5  12   7       27.36      122.28     75.30 o 
   6  12   7     1023.73     1211.72    186.48 o 
   7  12   7      263.58      156.79    138.53 o 
   8  12   7       30.18      203.53    139.44 o 
   9  12   7        4.18      214.33    160.60 o 
  -9  13   7        0.67     -102.65    219.05 o 
  -8  13   7      167.18      193.11     98.25 o 
  -7  13   7       33.71       44.92     83.19 o 
  -6  13   7       14.14       90.37    114.40 o 
  -5  13   7        5.83      -52.89     79.30 o 
  -4  13   7       61.14       74.61     73.62 o 
  -3  13   7      138.95      144.97     69.69 o 
  -2  13   7        3.35       10.45     69.66 o 
  -1  13   7      897.30     1007.23    107.36 o 
   0  13   7       15.45      -51.98     61.53 o 
   1  13   7        0.27      -54.70     59.70 o 
   2  13   7       38.69       45.52     66.27 o 
   3  13   7       66.78      -37.01     66.74 o 
   4  13   7      351.89      273.95     85.62 o 
   5  13   7       53.56       64.74     81.47 o 
   6  13   7       88.05       34.40    121.63 o 
   7  13   7       90.00      105.64    138.53 o 
   8  13   7      100.42     -119.95    139.13 o 
   9  13   7       33.73     -107.01    156.03 o 
  -8  14   7      660.93      467.42    111.84 o 
  -7  14   7       43.45       11.82     89.51 o 
  -6  14   7      483.04      379.91     92.57 o 
  -5  14   7      119.74      100.54     85.77 o 
  -4  14   7     2021.97     1996.89    126.45 o 
  -3  14   7     1676.24     1679.44    117.81 o 
  -2  14   7        1.88       46.37     75.71 o 
  -1  14   7     1351.38     1358.09    124.45 o 
   0  14   7      355.54      359.85     87.29 o 
   1  14   7     1404.82     1460.02    127.79 o 
   2  14   7      319.83      276.19     84.53 o 
   3  14   7     2374.75     2742.86    154.20 o 
   4  14   7      586.10      721.31    108.75 o 
   5  14   7       36.28      123.22     89.42 o 
   6  14   7      339.46      371.74    155.42 o 
   7  14   7      158.42      279.18    154.20 o 
   8  14   7      343.74      280.86    178.41 o 
  -8  15   7      151.60      115.20    110.91 o 
  -7  15   7      831.53     1008.90    174.22 o 
  -6  15   7       97.83      103.03     93.15 o 
  -5  15   7     1475.25     1341.21    136.83 o 
  -4  15   7     1688.44     1854.66    138.98 o 
  -3  15   7      936.55     1172.60    173.54 o 
  -2  15   7      997.30      733.42    149.79 o 
  -1  15   7       18.54      -76.93     76.93 o 
   0  15   7     3781.00     3944.80    170.43 o 
   1  15   7       59.26       56.14     81.07 o 
   2  15   7     1380.31     1488.24    137.03 o 
   3  15   7      745.87      744.12    146.90 o 
   4  15   7      724.77      969.13    125.41 o 
   5  15   7       66.03      119.93     99.40 o 
   6  15   7      124.70      -12.18    146.14 o 
   7  15   7      633.42      800.86    203.83 o 
  -7  16   7       67.89      160.29    114.21 o 
  -6  16   7       26.42      -44.44     98.53 o 
  -5  16   7        0.85      -69.71     94.92 o 
  -4  16   7      891.59      827.15    122.70 o 
  -3  16   7     1057.28     1026.68    154.05 o 
  -2  16   7      439.83      247.55     93.74 o 
  -1  16   7        6.50       23.84     85.20 o 
   0  16   7       11.37      -20.43     87.61 o 
   1  16   7       56.62      -72.38     80.01 o 
   2  16   7       39.66       -5.74     88.61 o 
   3  16   7      709.22      792.76    131.45 o 
   4  16   7      253.29      252.98    104.46 o 
   5  16   7       43.22       99.19    106.07 o 
   6  16   7        0.39      -28.01    164.10 o 
   7  16   7       97.46      256.81    178.87 o 
  -6  17   7       45.62       42.11    111.68 o 
  -5  17   7      239.76      164.59    110.35 o 
  -4  17   7        5.96      -97.84     97.84 o 
  -3  17   7      241.92      211.12    104.92 o 
  -2  17   7      358.94      276.33    215.40 o 
  -1  17   7      248.44      186.16     96.93 o 
   0  17   7     1772.68     1800.66    159.54 o 
   1  17   7      385.98      510.43    149.94 o 
   2  17   7      226.28      215.92    104.33 o 
   3  17   7      259.67      286.69    112.14 o 
   4  17   7      587.26      560.73    122.88 o 
   5  17   7      104.92      390.76    174.15 o 
  -4  18   7      486.09      322.29    125.08 o 
  -3  18   7      342.16      149.16    112.10 o 
  -2  18   7      816.44      805.73    231.69 o 
  -1  18   7     2177.20     2387.37    156.39 o 
   0  18   7       22.90      -18.76    222.63 o 
   1  18   7      802.50      842.86    217.76 o 
   2  18   7      309.44      297.19    114.13 o 
   3  18   7      458.36      397.57    123.82 o 
   4  18   7        1.82      -22.17    116.43 o 
  -2  19   7       38.13     -164.56    164.56 o 
  -1  19   7      138.33      -93.54    140.28 o 
   0  19   7      982.90     1046.32    194.54 o 
   1  19   7       68.76      147.92    117.79 o 
 -12   0   8      363.05      360.14    112.16 o 
 -11   0   8      510.87      518.77    244.47 o 
 -10   0   8     4897.12     5171.87    263.05 o 
  -9   0   8      770.53      821.11    139.29 o 
  -8   0   8     4915.78     4682.32    224.23 o 
  -7   0   8        5.26       -6.39     74.74 o 
  -6   0   8     3656.40     3688.58    170.04 o 
  -5   0   8     5878.23     5508.29    203.68 o 
  -4   0   8     1238.71     1317.68     67.49 o 
  -3   0   8    23810.89    25275.91    444.45 o 
  -2   0   8    12456.51    14314.65    589.04 o 
  -1   0   8     5348.45     4644.67    110.22 o 
   0   0   8     3934.35     4498.64     88.38 o 
   1   0   8    31927.73    37942.92    561.17 o 
   2   0   8    24113.19    25506.92    353.49 o 
   3   0   8     6981.71     7740.56    251.17 o 
   5   0   8     1075.92     1207.00    109.60 o 
   6   0   8     5840.26     5574.82    235.49 o 
   7   0   8     1148.51     1192.08    143.40 o 
   8   0   8      685.32      646.20    130.46 o 
   9   0   8      923.24     1086.13    162.12 o 
  10   0   8     1074.29      862.66    168.67 o 
  11   0   8     1951.35     1938.90    202.00 o 
  12   0   8      824.77      899.50    198.96 o 
 -12   1   8      305.96      232.47     91.31 o 
 -11   1   8     1330.18     1771.28    266.69 o 
 -10   1   8      140.82      129.73     66.19 o 
  -9   1   8      934.59     1135.07     91.63 o 
  -8   1   8     1434.40     1456.34     86.72 o 
  -7   1   8     1435.66     1450.84     73.35 o 
  -6   1   8        1.26       11.13     38.74 o 
  -5   1   8     4363.24     4358.83    105.61 o 
  -4   1   8     2778.77     2628.18     73.80 o 
  -3   1   8     2185.26     2288.26     62.58 o 
  -2   1   8     3083.46     3341.50     65.45 o 
  -1   1   8    10580.72    11215.58    172.08 o 
   0   1   8      176.24      246.80     48.90 o 
   1   1   8      544.42      504.37     39.38 o 
   2   1   8    11648.87    12250.90    141.50 o 
   3   1   8     7580.26     7968.20    105.17 o 
   4   1   8       56.55       55.26     25.98 o 
   5   1   8     1393.43     1347.18     79.50 o 
   6   1   8        1.10       -5.16     53.48 o 
   7   1   8      385.70      204.38     67.26 o 
   8   1   8      302.00      193.75     71.30 o 
   9   1   8     1237.88     1313.79    233.36 o 
  10   1   8     1717.43     1779.20    128.90 o 
  11   1   8       13.00       92.40    100.05 o 
  12   1   8      109.10       78.57    109.64 o 
 -12   2   8      113.23      225.03    123.99 o 
 -11   2   8       33.28      -31.34     74.45 o 
 -10   2   8      177.45      206.87     71.90 o 
  -9   2   8       29.65       30.82     58.85 o 
  -8   2   8     1969.70     1970.77     89.89 o 
  -7   2   8      802.18      770.52     72.14 o 
  -6   2   8      139.86      125.66     45.51 o 
  -5   2   8      672.97      614.20     50.90 o 
  -4   2   8      543.70      557.10     58.11 o 
  -3   2   8      197.00      146.35     28.90 o 
  -2   2   8      362.85      337.22     45.77 o 
  -1   2   8     4878.08     5157.97    102.45 o 
   0   2   8      820.53      876.14     51.66 o 
   1   2   8      462.05      572.01     24.94 o 
   2   2   8     4305.54     4406.17     66.21 o 
   3   2   8        0.45      -19.62     19.62 o 
   4   2   8       43.61       60.96     27.13 o 
   5   2   8      356.14       58.83     96.82 o 
   6   2   8     2641.50     2911.68    165.17 o 
   7   2   8      254.22      152.95     65.05 o 
   8   2   8      109.94       85.97     84.18 o 
   9   2   8       12.25      127.04    112.34 o 
  10   2   8       24.80       35.37     83.82 o 
  11   2   8      118.73      134.48     96.27 o 
  12   2   8        0.58       24.38    111.99 o 
 -12   3   8      153.74      162.35    109.60 o 
 -11   3   8     2012.23     2245.37    146.26 o 
 -10   3   8       58.34      142.00    121.32 o 
  -9   3   8     1103.78     1129.68     97.74 o 
  -8   3   8     1108.80     1344.73     88.70 o 
  -7   3   8    10680.09    10740.33    210.80 o 
  -6   3   8     4745.72     5359.37    127.90 o 
  -5   3   8       35.46       36.05     33.90 o 
  -4   3   8     8426.26     7930.11    146.32 o 
  -3   3   8     3058.31     3062.22     86.95 o 
  -2   3   8     8001.67     7901.52    373.87 o 
  -1   3   8     7604.81     7810.68    181.83 o 
   0   3   8    14572.64    15019.18    224.28 o 
   1   3   8     9434.49    10290.52    124.34 o 
   2   3   8     6874.55     7197.39    100.87 o 
   3   3   8     8089.78     8221.82    114.78 o 
   4   3   8     5716.86     6085.08    125.22 o 
   5   3   8     2588.35     2789.55    109.50 o 
   6   3   8        3.27      -32.54     49.87 o 
   7   3   8     1480.83     1579.31    186.02 o 
   8   3   8     2414.41     2283.41    121.74 o 
   9   3   8      245.53      120.97     79.00 o 
  10   3   8      737.15      972.18    121.38 o 
  11   3   8      316.31      107.70    118.81 o 
  12   3   8      755.79      922.29    333.60 o 
 -12   4   8      816.84      576.92    174.45 o 
 -11   4   8      153.74      111.79     98.47 o 
 -10   4   8     1836.36     2023.28    130.50 o 
  -9   4   8        6.75       42.11     73.97 o 
  -8   4   8     1574.38     1572.49     82.88 o 
  -7   4   8      497.73      672.87     65.44 o 
  -6   4   8     1422.15     1360.58     77.90 o 
  -5   4   8     3999.35     3955.25     99.99 o 
  -4   4   8      204.12      185.73     43.61 o 
  -3   4   8    13970.00    13899.45    218.63 o 
  -2   4   8      510.59      481.72     55.21 o 
  -1   4   8     4639.40     5032.90    138.17 o 
   0   4   8      153.67       84.85     26.67 o 
   1   4   8     2800.99     2981.83     47.75 o 
   2   4   8     2591.47     2215.50     49.86 o 
   3   4   8     1623.99     1358.38     48.28 o 
   4   4   8     4732.95     4781.32     94.74 o 
   5   4   8      893.02      957.57     65.97 o 
   7   4   8      238.97      126.52    177.34 o 
   8   4   8      806.46      892.95    102.84 o 
   9   4   8     1020.82     1260.24    122.42 o 
  10   4   8      536.98      411.02    103.76 o 
  11   4   8      212.27       35.68    116.00 o 
  12   4   8       10.67       13.30    118.75 o 
 -12   5   8       75.01      203.94    230.17 o 
 -11   5   8       46.15      -29.68    110.59 o 
 -10   5   8      105.65      -29.71     79.89 o 
  -9   5   8       74.65       33.80    171.79 o 
  -8   5   8      140.97       75.24     66.99 o 
  -7   5   8      870.98      843.37    120.72 o 
  -6   5   8     1359.96     1278.21     86.42 o 
  -5   5   8      110.08       25.42     48.05 o 
  -4   5   8       19.09       26.93     31.47 o 
  -3   5   8      171.92      240.95     62.71 o 
  -2   5   8      193.85      122.01     41.79 o 
  -1   5   8     1112.12     1210.45     52.49 o 
   0   5   8     6144.61     6659.71    128.78 o 
   1   5   8      315.98      314.86     39.80 o 
   2   5   8      526.80      432.93     54.44 o 
   3   5   8      224.96      134.04     29.71 o 
   4   5   8      164.46       91.32     30.75 o 
   5   5   8       14.93      -28.55     39.00 o 
   6   5   8      105.59       87.56     54.75 o 
   7   5   8        0.39       24.48     61.82 o 
   8   5   8        1.95      -39.07     69.42 o 
   9   5   8       66.21       29.77     77.96 o 
  10   5   8       36.62      136.73     88.74 o 
  11   5   8       46.45       39.15    100.39 o 
  12   5   8      243.29       59.82    112.84 o 
 -12   6   8     2011.73     2363.69    178.63 o 
 -11   6   8      248.43      150.29    102.60 o 
 -10   6   8      791.25      918.51    124.26 o 
  -9   6   8      779.23      848.36    111.24 o 
  -8   6   8     1517.90     1323.57    109.01 o 
  -7   6   8     3381.12     3286.62    139.01 o 
  -6   6   8      185.73      168.73     61.88 o 
  -5   6   8     9492.97     9461.62    287.86 o 
  -4   6   8      828.45      662.46     74.64 o 
  -3   6   8     6039.38     6392.24    173.83 o 
  -2   6   8      753.89      794.01     49.70 o 
  -1   6   8    14792.33    14671.89    234.67 o 
   0   6   8     2476.84     2649.46     77.14 o 
   1   6   8      829.61      979.65     53.85 o 
   2   6   8     7064.41     7568.80    121.84 o 
   3   6   8     1100.66     1144.10     56.26 o 
   4   6   8     1304.36     1335.03     64.15 o 
   5   6   8      496.88      446.86     54.61 o 
   6   6   8     5314.89     5707.81    206.34 o 
   7   6   8      735.56      677.73     91.19 o 
   8   6   8      199.56      321.23     81.82 o 
   9   6   8      975.97     1139.80    212.05 o 
  10   6   8      266.81      178.23     99.23 o 
  11   6   8       36.04      -97.73     97.73 o 
 -11   7   8     2401.48     2154.14    150.85 o 
 -10   7   8       14.52      -46.57     89.53 o 
  -9   7   8      723.87      913.72    115.64 o 
  -8   7   8       63.45      189.47     75.19 o 
  -7   7   8     8124.10     7365.70    215.34 o 
  -6   7   8     2383.37     2297.71    112.13 o 
  -5   7   8      543.62      383.61    103.97 o 
  -4   7   8     7890.03     7722.66    207.22 o 
  -3   7   8        2.28       11.70     46.35 o 
  -2   7   8     4757.53     5001.75    111.90 o 
  -1   7   8     2162.21     2025.14    101.74 o 
   0   7   8    17538.04    17223.18    269.71 o 
   1   7   8     5804.42     5805.15    148.68 o 
   2   7   8      327.25      289.04     47.26 o 
   3   7   8     1192.14     1115.69     48.50 o 
   4   7   8     3123.23     2947.05    116.82 o 
   5   7   8     3114.11     3182.10    101.63 o 
   6   7   8        1.12      -40.01     58.40 o 
   8   7   8     1034.97     1231.45    121.26 o 
   9   7   8       16.69     -113.41    115.92 o 
  10   7   8        3.18      -40.51     98.70 o 
  11   7   8       56.16      -73.40    109.65 o 
 -11   8   8      397.82      401.47    123.53 o 
 -10   8   8       36.76       23.66     90.74 o 
  -9   8   8       17.59        1.90    112.80 o 
  -8   8   8      770.76      696.21    308.18 o 
  -7   8   8      251.58      136.85     70.48 o 
  -6   8   8      404.17      346.34     72.46 o 
  -5   8   8      333.85      257.72     83.19 o 
  -4   8   8     1041.17     1178.48     84.34 o 
  -3   8   8     1023.84      998.72     85.08 o 
  -2   8   8       14.54      -25.76     31.04 o 
  -1   8   8     1734.13     1675.63     64.69 o 
   0   8   8     1635.50     1647.92    107.01 o 
   1   8   8      332.73      227.44     41.97 o 
   2   8   8        1.79      -15.97     34.06 o 
   3   8   8        1.41      -34.32     34.32 o 
   4   8   8      367.74      360.22     44.26 o 
   5   8   8        3.76       -2.94     46.49 o 
   6   8   8     1099.16     1190.86    105.01 o 
   7   8   8        2.71      -48.19     63.20 o 
   8   8   8      273.85      177.93     83.48 o 
   9   8   8        5.34      -46.78     86.20 o 
  10   8   8       16.42     -118.66    118.66 o 
  11   8   8        3.34      110.09    181.15 o 
 -11   9   8     1278.41     1538.87    205.43 o 
 -10   9   8       23.05      -34.32     95.68 o 
  -9   9   8     1294.86     1232.34    144.69 o 
  -8   9   8      171.68       49.68     80.56 o 
  -7   9   8     1152.63     1248.68    139.74 o 
  -6   9   8       10.21        7.00     63.01 o 
  -5   9   8     2129.14     2078.25    113.68 o 
  -4   9   8     2145.69     1880.72    103.09 o 
  -3   9   8        2.86      -14.65     53.14 o 
  -2   9   8     4131.73     3641.10    135.44 o 
  -1   9   8     1087.88     1077.01     71.18 o 
   0   9   8     4145.52     4147.02    142.48 o 
   1   9   8      300.61      291.84     63.33 o 
   2   9   8     3804.16     3840.52    117.58 o 
   3   9   8     4118.02     4319.44    118.32 o 
   4   9   8       14.15       50.05     41.74 o 
   5   9   8     2350.66     2499.28    121.71 o 
   6   9   8       84.18       98.24     69.16 o 
   7   9   8      326.22      334.01     86.63 o 
   8   9   8       10.95      152.37     83.72 o 
   9   9   8      518.77      584.54    111.50 o 
  10   9   8      618.33      692.44    130.26 o 
 -10  10   8     1212.02     1212.21    234.58 o 
  -9  10   8      208.94       98.69     87.78 o 
  -8  10   8     1060.52      866.85    109.79 o 
  -7  10   8      829.42      805.00    101.56 o 
  -6  10   8      692.12      670.84     91.67 o 
  -5  10   8     6007.66     5970.27    193.79 o 
  -4  10   8      862.02      853.76     95.68 o 
  -3  10   8     4178.86     4224.27    379.04 o 
  -2  10   8      232.77       99.92     61.68 o 
  -1  10   8    10261.47    11070.67    270.88 o 
   0  10   8      507.01      512.66     76.10 o 
   1  10   8     1983.49     2018.04     80.03 o 
   2  10   8     6063.67     5920.48    137.19 o 
   3  10   8     3762.51     3829.62    146.04 o 
   4  10   8     1422.71     1433.37    126.65 o 
   5  10   8       81.70      -15.59     63.10 o 
   6  10   8     2932.53     3109.82    207.79 o 
   7  10   8      116.24       87.99    119.19 o 
   8  10   8      209.94      237.93    140.35 o 
   9  10   8      931.94      967.09    205.81 o 
  10  10   8      405.88      317.39    170.95 o 
 -10  11   8       26.78      -55.44    104.48 o 
  -9  11   8       53.95      214.42     97.03 o 
  -8  11   8      661.43      693.16    106.54 o 
  -7  11   8      378.77      239.52     82.23 o 
  -6  11   8       42.73       70.43     72.31 o 
  -5  11   8        8.14      -66.71    160.75 o 
  -4  11   8     3223.27     3020.89    166.00 o 
  -3  11   8      348.83      312.06     73.53 o 
  -2  11   8       30.54       -2.89     57.70 o 
  -1  11   8       53.84      -22.70     55.14 o 
   0  11   8     3306.90     3079.69    130.83 o 
   1  11   8        6.35      -50.87     57.24 o 
   2  11   8      214.28      118.26     62.14 o 
   3  11   8      456.76      315.10     77.99 o 
   4  11   8      105.84       -2.81     78.32 o 
   5  11   8      634.42      679.86     98.21 o 
   6  11   8      398.28      579.52    148.12 o 
   7  11   8      423.41      444.96    149.18 o 
   8  11   8      150.88      123.61    134.26 o 
   9  11   8      134.04       72.92    162.43 o 
  10  11   8        2.57     -161.82    161.82 o 
  -9  12   8      221.36      224.85    128.78 o 
  -8  12   8      233.78       -0.80     89.28 o 
  -7  12   8        0.99       13.34     79.89 o 
  -6  12   8      412.40      183.20     82.74 o 
  -5  12   8        9.93       79.16     75.45 o 
  -4  12   8     2337.83     2302.65    125.03 o 
  -3  12   8     3274.59     3122.81    141.25 o 
  -2  12   8      765.67      707.31    145.98 o 
  -1  12   8      799.56      966.94    102.94 o 
   0  12   8      109.95       98.21     66.58 o 
   1  12   8      916.67      924.24    100.15 o 
   2  12   8      966.78     1071.06    179.93 o 
   3  12   8      252.06      238.33     75.72 o 
   4  12   8      785.28      859.08    104.55 o 
   5  12   8       82.05       58.74     78.51 o 
   6  12   8     1135.49     1059.64    185.56 o 
   7  12   8       85.65        0.46    133.20 o 
   8  12   8      259.49      316.02    156.94 o 
   9  12   8      106.75      175.97    161.21 o 
  -9  13   8     2187.88     2035.90    173.72 o 
  -8  13   8     1783.30     1868.56    144.22 o 
  -7  13   8      338.51      459.09    149.41 o 
  -6  13   8       77.84      150.82     83.85 o 
  -5  13   8     1537.58     1472.90    137.06 o 
  -4  13   8     4153.20     4260.12    173.54 o 
  -3  13   8      230.92      256.02     79.09 o 
  -2  13   8     2989.37     3107.62    142.95 o 
  -1  13   8      798.95      671.11     95.29 o 
   0  13   8     3480.94     3508.10    152.48 o 
   1  13   8      217.66      187.83     75.79 o 
   2  13   8     2504.93     2361.54    129.39 o 
   3  13   8     4723.64     4800.73    180.58 o 
   4  13   8      107.70       74.28     79.89 o 
   5  13   8     1620.08     1805.84    148.53 o 
   6  13   8      101.91      -90.57    121.93 o 
   7  13   8      748.15      631.74    181.76 o 
   8  13   8       23.10      -56.32    156.03 o 
  -8  14   8      224.47      211.63    115.69 o 
  -7  14   8      206.93      170.83    130.23 o 
  -6  14   8        3.61       55.30    117.59 o 
  -5  14   8      508.66      451.51     99.79 o 
  -4  14   8      215.28      236.15     85.78 o 
  -3  14   8      959.95      990.26    117.44 o 
  -2  14   8      240.62      266.44     82.34 o 
  -1  14   8     1384.27     1512.47    130.11 o 
   0  14   8       46.63        9.05     75.48 o 
   1  14   8      360.41      111.63     79.74 o 
   2  14   8      774.62      808.61    108.18 o 
   3  14   8     1582.28     1581.84    127.27 o 
   4  14   8     1396.30     1898.91    150.86 o 
   5  14   8      184.91      466.21    105.57 o 
   6  14   8      101.08      -58.30    136.85 o 
   7  14   8       84.06       23.14    151.62 o 
   8  14   8      338.85      228.64    168.06 o 
  -7  15   8     1088.05     1036.92    134.84 o 
  -6  15   8      383.09      247.71     98.00 o 
  -5  15   8        3.40      -30.89    177.27 o 
  -4  15   8       10.09       64.33     90.27 o 
  -3  15   8      120.12       59.65     92.63 o 
  -2  15   8      386.02      354.78     97.96 o 
  -1  15   8        1.44        4.62     80.56 o 
   0  15   8      255.97      288.21     91.88 o 
   1  15   8      878.27      776.81    152.68 o 
   2  15   8       10.48       42.42     82.34 o 
   3  15   8       17.94      -43.81     86.22 o 
   4  15   8       13.21       -9.67     89.03 o 
   5  15   8       43.60       37.39     96.71 o 
   6  15   8       94.27       43.23    162.73 o 
   7  15   8      156.47      434.30    180.69 o 
  -6  16   8      844.60      825.97    220.58 o 
  -5  16   8     1261.99     1238.08    224.08 o 
  -4  16   8       57.68       -6.76     95.79 o 
  -3  16   8      676.37      640.48    193.17 o 
  -2  16   8       43.26       18.47     90.12 o 
  -1  16   8     2886.75     3079.95    158.86 o 
   0  16   8      545.12      540.44    105.97 o 
   1  16   8      768.15      699.23    119.73 o 
   2  16   8     1259.73     1519.77    223.32 o 
   3  16   8      707.55      780.37    123.40 o 
   4  16   8      870.90      816.52    158.70 o 
   5  16   8       29.59      -46.83    107.46 o 
   6  16   8      680.54      930.40    214.33 o 
  -5  17   8        3.99      -80.00    109.84 o 
  -4  17   8     1361.99     1534.96    157.28 o 
  -3  17   8       16.26       16.89    108.31 o 
  -2  17   8      372.95      463.41    155.73 o 
  -1  17   8       34.04      108.99     97.59 o 
   0  17   8     1011.00     1061.25    136.23 o 
   1  17   8      365.24      377.15    110.05 o 
   2  17   8      433.49      427.00    115.09 o 
   3  17   8     1577.75     1848.67    168.25 o 
   4  17   8        0.27       44.20    158.70 o 
   5  17   8      152.08      294.32    123.71 o 
  -3  18   8      116.97       50.78    111.53 o 
  -2  18   8      367.32      236.99    115.16 o 
  -1  18   8       61.10       38.10    106.79 o 
   0  18   8      295.51      154.92    110.83 o 
   1  18   8       14.44       25.16    112.95 o 
   2  18   8       33.16      -14.90    139.82 o 
   3  18   8       21.61       81.87    114.22 o 
 -12   1   9       57.57       73.23     91.21 o 
 -11   1   9     1896.31     2167.79    168.67 o 
 -10   1   9      840.33     1088.42    100.22 o 
  -9   1   9      343.87      401.83     73.29 o 
  -8   1   9     5526.93     5538.92    147.72 o 
  -7   1   9      259.34      418.17     58.87 o 
  -6   1   9     1159.06     1226.64     67.32 o 
  -5   1   9      124.80      134.32     38.89 o 
  -4   1   9    12085.51    12141.78    203.27 o 
  -3   1   9     1172.59     1290.71     45.02 o 
  -2   1   9      566.40      504.46     31.98 o 
  -1   1   9    10371.47    10646.92    147.48 o 
   0   1   9      465.23      384.09     29.96 o 
   1   1   9     7413.00     7627.52     93.16 o 
   2   1   9     1063.88     1217.03     33.47 o 
   3   1   9     2998.91     2992.50     56.16 o 
   4   1   9      242.20      278.52     35.49 o 
   6   1   9     1244.02     1226.45     88.03 o 
   7   1   9      597.90      584.86     82.92 o 
   8   1   9      482.42      347.45     81.27 o 
   9   1   9      306.12      172.05     81.56 o 
  10   1   9      432.07      427.95    104.75 o 
  11   1   9      613.29      574.99    124.20 o 
  12   1   9        6.77      -74.46    113.81 o 
 -12   2   9      978.47     1128.62    348.37 o 
 -11   2   9      456.54      464.57    113.48 o 
 -10   2   9     1383.02     1618.11    187.47 o 
  -9   2   9     3003.25     2694.71    141.01 o 
  -8   2   9      199.99      170.12     56.69 o 
  -7   2   9     2344.41     2321.21     91.65 o 
  -6   2   9        0.00      -20.60     38.12 o 
  -5   2   9     9457.79     9923.68    182.44 o 
  -4   2   9       34.78       54.66     30.98 o 
  -3   2   9     9556.62     9794.60    166.41 o 
  -2   2   9    10655.73    10351.05    147.02 o 
  -1   2   9      190.26      108.93     20.86 o 
   0   2   9     4868.28     5037.08     74.98 o 
   1   2   9     3412.17     3700.26     57.48 o 
   2   2   9     6483.51     6604.46     94.49 o 
   3   2   9      348.92      296.39     61.48 o 
   4   2   9     9309.83     9481.13    148.08 o 
   5   2   9     7216.22     6777.44    179.89 o 
   6   2   9      945.91      830.37     86.39 o 
   7   2   9      209.20      138.51     66.63 o 
   8   2   9       63.00      -36.57     67.06 o 
   9   2   9     2276.51     2472.66    134.81 o 
  10   2   9        2.97       93.41     88.08 o 
  11   2   9      344.64      287.60    109.20 o 
  12   2   9      127.79      -24.26    112.16 o 
 -12   3   9       54.70      -23.52    110.91 o 
 -11   3   9       32.03      -99.63     99.63 o 
 -10   3   9       13.13       17.39     99.18 o 
  -9   3   9      724.29      688.82    102.26 o 
  -8   3   9     3992.70     3916.37    161.44 o 
  -7   3   9      952.88     1034.37     99.58 o 
  -6   3   9      872.90      793.20     64.05 o 
  -5   3   9       56.09       72.99     42.50 o 
  -4   3   9     4205.09     4054.57    118.25 o 
  -3   3   9      405.51      497.75     63.14 o 
  -2   3   9     2234.18     2319.10     90.31 o 
  -1   3   9      881.50      868.89     39.21 o 
   0   3   9        3.78      -20.36     20.36 o 
   1   3   9      805.42      950.20     38.13 o 
   2   3   9       10.50      -10.05     22.19 o 
   3   3   9       29.86       -1.11     22.72 o 
   4   3   9     2684.61     2812.20     71.86 o 
   5   3   9      104.78       57.38     47.59 o 
   6   3   9        5.89        4.63     52.30 o 
   7   3   9       15.05      141.64     85.47 o 
   8   3   9        0.17      -43.04     69.94 o 
   9   3   9      322.05      151.86     86.56 o 
  10   3   9      364.31      470.83    103.23 o 
  11   3   9      122.67       -7.77     99.09 o 
  12   3   9        1.27      -39.38    119.69 o 
 -12   4   9     1144.87      968.27    260.53 o 
 -11   4   9      387.14      268.89    133.12 o 
 -10   4   9      132.24      197.75    168.82 o 
  -9   4   9      104.15       37.45     77.80 o 
  -8   4   9     1835.32     1684.12    111.99 o 
  -7   4   9      970.45     1133.56    238.31 o 
  -6   4   9      272.54      257.82     62.58 o 
  -5   4   9     4814.37     4606.54    146.63 o 
  -4   4   9      440.94      431.34    108.31 o 
  -3   4   9     1407.94     1421.65     78.17 o 
  -1   4   9    10677.21    10553.76    370.21 o 
   0   4   9     1148.02     1142.56     41.11 o 
   1   4   9      922.38      845.15     46.90 o 
   2   4   9     3932.85     4373.55     75.75 o 
   3   4   9       44.15       33.85     25.58 o 
   4   4   9     1836.09     1749.68     58.81 o 
   5   4   9      151.13      117.75     53.12 o 
   6   4   9     2966.80     3215.00    128.12 o 
   7   4   9      595.68      537.51    158.85 o 
   8   4   9       61.20       23.35     68.61 o 
   9   4   9      344.82      436.13     90.46 o 
  10   4   9      101.67       22.05    116.30 o 
  11   4   9      166.09       33.15    104.32 o 
 -12   5   9      802.25     1125.56    211.29 o 
 -11   5   9     1896.23     1926.44    405.00 o 
 -10   5   9      259.78      192.31     94.66 o 
  -9   5   9      218.37      314.25     90.75 o 
  -8   5   9     1115.70     1398.17    121.80 o 
  -7   5   9     2110.87     1965.38    113.24 o 
  -6   5   9     4863.24     4824.57    161.59 o 
  -5   5   9     2198.76     2130.06    140.28 o 
  -4   5   9     4862.08     4765.42    149.57 o 
  -3   5   9     2325.70     2353.01    101.50 o 
  -2   5   9     1348.47     1487.17     77.88 o 
  -1   5   9     6908.08     6792.47    158.16 o 
   0   5   9     6272.80     6420.13    130.40 o 
   1   5   9    17179.92    17236.90    201.65 o 
   2   5   9      941.14      849.30     38.73 o 
   3   5   9     2254.07     2150.84     61.78 o 
   4   5   9      955.93     1061.87     52.52 o 
   5   5   9     3872.88     4112.93     94.77 o 
   6   5   9     1302.46     1529.53     96.47 o 
   8   5   9     2843.85     2882.82    275.22 o 
   9   5   9       39.20       91.71     82.43 o 
  10   5   9       32.08       10.63     93.36 o 
  11   5   9       20.03       62.84    108.60 o 
 -11   6   9     1049.69     1209.70    146.61 o 
 -10   6   9       55.35       28.51     88.64 o 
  -9   6   9     1154.88     1401.60    130.14 o 
  -8   6   9      513.89      425.14     86.60 o 
  -7   6   9      161.12      137.69     70.18 o 
  -6   6   9      368.01      363.39     72.38 o 
  -5   6   9     1943.84     2017.86    101.22 o 
  -4   6   9      494.37      552.82     74.36 o 
  -3   6   9      749.53      637.97    127.95 o 
  -2   6   9     1770.81     1729.68    106.55 o 
  -1   6   9      430.22      374.01     43.23 o 
   0   6   9      855.19      906.45     55.31 o 
   1   6   9        1.73        6.90     27.78 o 
   2   6   9     3511.60     3253.59     78.24 o 
   3   6   9       26.31       24.96     30.88 o 
   4   6   9      662.15      569.36     64.97 o 
   5   6   9      288.93      233.85     42.01 o 
   6   6   9      307.54      273.66     73.41 o 
   7   6   9       14.34       26.68     63.83 o 
   8   6   9      127.88      149.48     80.60 o 
   9   6   9      606.86      425.80    122.24 o 
  10   6   9      142.07      217.50    126.42 o 
  11   6   9      141.13      186.37    114.63 o 
 -11   7   9      975.83      961.89    244.86 o 
 -10   7   9      160.10       87.46     96.39 o 
  -9   7   9      865.86     1036.24    123.89 o 
  -8   7   9       33.38       35.17     74.99 o 
  -7   7   9      183.66      243.91     73.73 o 
  -6   7   9      243.78      155.90     64.83 o 
  -5   7   9      257.38      232.30     95.29 o 
  -4   7   9      983.12      911.29    143.40 o 
  -3   7   9     1780.06     1652.97     91.86 o 
  -2   7   9     1369.40     1375.45     60.76 o 
  -1   7   9      284.50      266.95     40.53 o 
   0   7   9      492.82      487.53     48.40 o 
   1   7   9      296.70      249.21     35.31 o 
   2   7   9        5.40       -6.91     33.86 o 
   3   7   9     1112.36     1032.32     88.30 o 
   4   7   9       94.92       61.35     48.01 o 
   5   7   9      768.93      906.11    116.05 o 
   6   7   9      440.94      406.13     79.07 o 
   7   7   9        0.55      -66.93     66.93 o 
   8   7   9      591.25      524.30    211.82 o 
   9   7   9       39.03       63.98     92.03 o 
  10   7   9        2.31     -103.10    103.10 o 
  11   7   9       53.17      139.96    121.28 o 
 -11   8   9      820.94      538.34    120.45 o 
 -10   8   9     1179.39     1351.00    211.82 o 
  -9   8   9      688.47      473.20    102.83 o 
  -8   8   9     4254.46     3809.87    164.94 o 
  -7   8   9     3109.24     2997.91    140.39 o 
  -6   8   9      135.11       53.64     62.80 o 
  -5   8   9     1579.86     1591.30    125.05 o 
  -4   8   9      992.77     1077.07     98.45 o 
  -3   8   9       48.09      105.03     37.94 o 
  -2   8   9     4961.10     4554.66    110.29 o 
  -1   8   9     6332.37     5941.36    130.48 o 
   0   8   9     6995.79     6817.64    143.38 o 
   1   8   9        2.55        4.87     29.70 o 
   2   8   9    11970.25    12405.13    221.75 o 
   3   8   9      136.36       61.72     42.02 o 
   4   8   9      858.51      961.83     85.41 o 
   5   8   9      223.53      272.93     54.68 o 
   6   8   9     4515.28     4657.50    254.22 o 
   7   8   9     1231.83     1079.89    164.86 o 
   8   8   9       34.80     -120.06    148.12 o 
   9   8   9      409.25      434.52    160.14 o 
  10   8   9        6.77       88.90    135.10 o 
 -10   9   9       50.78      -98.52     98.52 o 
  -9   9   9      232.93      153.93     93.69 o 
  -8   9   9      402.40      410.85     94.39 o 
  -7   9   9      971.55      968.68    112.57 o 
  -6   9   9     5079.83     4756.08    171.83 o 
  -5   9   9     1690.21     1444.63    101.73 o 
  -4   9   9      624.24      709.57    109.91 o 
  -3   9   9      245.55      152.68     60.00 o 
  -2   9   9      340.55      262.33     63.34 o 
  -1   9   9     3798.09     3528.43     98.58 o 
   0   9   9      733.19      618.63     71.94 o 
   1   9   9     5776.68     5568.88    132.06 o 
   2   9   9      579.39      532.16     62.33 o 
   3   9   9     1015.45      911.53     70.05 o 
   4   9   9      251.19      237.12     61.04 o 
   5   9   9     1122.63     1395.82    105.79 o 
   6   9   9      678.67      850.18    153.60 o 
   7   9   9      311.31      243.87    129.70 o 
   8   9   9     1177.33     1315.54    202.16 o 
   9   9   9        0.95       25.27    146.14 o 
  10   9   9       41.14      -44.91    154.97 o 
 -10  10   9      832.80      743.85    130.76 o 
  -9  10   9      140.82       23.81     92.08 o 
  -8  10   9       52.16       62.94     81.65 o 
  -7  10   9      411.62      340.58     87.93 o 
  -6  10   9       36.70       54.45     69.40 o 
  -5  10   9       50.11       29.97     65.90 o 
  -4  10   9       73.79      -13.51     60.25 o 
  -3  10   9      444.67      360.20     74.00 o 
  -2  10   9      698.28      472.01    152.53 o 
  -1  10   9      822.24      691.93     86.48 o 
   0  10   9       59.53       91.84     58.10 o 
   1  10   9      726.39      618.95     62.82 o 
   2  10   9      254.62      253.60     96.20 o 
   3  10   9       40.06       65.23     49.75 o 
   4  10   9      526.12      868.06     99.47 o 
   5  10   9      779.64      937.88    105.99 o 
   6  10   9      928.10      789.29    149.79 o 
   7  10   9      224.97      177.19    124.83 o 
   8  10   9      372.73      281.77    164.56 o 
   9  10   9      101.11      228.03    162.88 o 
  10  10   9      130.73      477.68    188.61 o 
 -10  11   9      284.69      329.46    119.93 o 
  -9  11   9      617.99      385.85    107.11 o 
  -8  11   9     2669.93     2539.46    202.69 o 
  -7  11   9       22.22      -38.64     77.56 o 
  -6  11   9      702.46      527.76     88.88 o 
  -5  11   9        5.06      -17.82     70.84 o 
  -4  11   9     5496.43     5700.29    192.47 o 
  -3  11   9     2204.32     2150.30    119.69 o 
  -2  11   9     1037.74     1151.30    146.97 o 
  -1  11   9     2609.14     2717.99    130.06 o 
   0  11   9        0.88        2.75     58.19 o 
   1  11   9      270.01      177.03     50.39 o 
   2  11   9      700.62      565.01    130.91 o 
   3  11   9     6878.08     6942.43    213.58 o 
   4  11   9     1374.86     1572.04    115.98 o 
   5  11   9      771.00      757.43    105.24 o 
   6  11   9      814.01     1114.75    181.15 o 
   7  11   9       68.09     -118.43    118.43 o 
   8  11   9       51.65     -132.59    132.59 o 
   9  11   9      315.29      453.63    188.61 o 
  -9  12   9     1044.50      946.88    134.44 o 
  -8  12   9       54.75      245.51    313.13 o 
  -7  12   9     1244.90     1287.24    129.21 o 
  -6  12   9      261.85      192.95     82.10 o 
  -5  12   9     2260.92     2304.33    131.60 o 
  -4  12   9       67.26       20.81     70.01 o 
  -3  12   9      455.37      388.98     84.68 o 
  -2  12   9     4544.49     4389.31    169.36 o 
  -1  12   9      371.36      333.91     78.37 o 
   0  12   9      517.58      458.97     82.57 o 
   1  12   9       11.48        6.77     77.64 o 
   2  12   9     5915.50     5627.10    191.25 o 
   3  12   9       45.36       76.43     73.77 o 
   4  12   9      127.72      201.07     88.60 o 
   5  12   9      678.11      726.91    110.71 o 
   6  12   9     1167.82     1263.63    196.22 o 
   7  12   9      196.28      -41.86    139.29 o 
   8  12   9       54.28       59.52    154.51 o 
   9  12   9      489.56      735.25    203.83 o 
  -8  13   9       67.84      -59.04     95.65 o 
  -7  13   9        9.29       29.82    107.24 o 
  -6  13   9      179.56      210.77     85.44 o 
  -5  13   9        9.16        1.48     79.35 o 
  -4  13   9       24.88       16.36     76.08 o 
  -3  13   9       43.81       60.54     73.47 o 
  -2  13   9        1.60      -11.33     94.91 o 
  -1  13   9     1567.12     1532.31    128.26 o 
   0  13   9      359.65      347.89     98.26 o 
   1  13   9      571.68      478.67     89.67 o 
   2  13   9      225.63      140.56     79.29 o 
   3  13   9      442.69      330.37     89.07 o 
   4  13   9       96.10       66.81     84.51 o 
   5  13   9       70.37      -23.22    101.46 o 
   6  13   9        5.24       85.25    139.13 o 
   7  13   9        0.99        7.46    144.61 o 
   8  13   9        1.77      -90.42    156.34 o 
  -8  14   9      162.50      111.16    110.16 o 
  -7  14   9      983.58      759.66    123.88 o 
  -6  14   9       23.12       83.56    128.55 o 
  -5  14   9     1387.03     1391.98    137.77 o 
  -4  14   9       39.36      -24.53     81.18 o 
  -3  14   9      892.68      900.97    114.78 o 
  -2  14   9     1056.25      977.45    155.50 o 
  -1  14   9      188.67      257.59     88.04 o 
   0  14   9      649.00      579.54    104.47 o 
   1  14   9       26.99      -24.39     74.88 o 
   2  14   9     1882.70     1827.93    188.00 o 
   3  14   9       72.63      103.76     83.31 o 
   4  14   9      805.29     1086.31    125.93 o 
   5  14   9      851.58      962.89    135.95 o 
   6  14   9       10.84     -134.57    134.57 o 
   7  14   9      102.63      560.34    177.34 o 
  -7  15   9        3.11       84.29    125.36 o 
  -6  15   9      236.89      217.34    101.92 o 
  -5  15   9       26.42      -46.67    188.23 o 
  -4  15   9     1941.07     1933.83    143.45 o 
  -3  15   9     1113.63     1238.13    143.32 o 
  -2  15   9      524.81      469.68    105.81 o 
  -1  15   9     2530.36     2461.32    144.06 o 
   0  15   9        0.52       18.69     86.28 o 
   1  15   9      170.52      100.40     97.27 o 
   2  15   9      273.25      122.32     93.72 o 
   3  15   9     3196.20     3342.69    168.62 o 
   4  15   9      697.72      799.38    141.49 o 
   5  15   9      540.37      849.91    205.20 o 
   6  15   9      226.13      438.41    177.34 o 
   7  15   9       95.27      -32.42    172.47 o 
  -6  16   9      150.22       -6.16    177.88 o 
  -5  16   9       67.72      209.69    109.79 o 
  -4  16   9        0.34      -53.41     98.46 o 
  -3  16   9      390.94      288.42    175.90 o 
  -2  16   9     1123.65     1055.63    133.04 o 
  -1  16   9      247.70      226.78    101.29 o 
   0  16   9      158.28      126.26    171.10 o 
   1  16   9       53.50       61.27     98.31 o 
   2  16   9      648.37      589.27    115.09 o 
   3  16   9        0.66       39.05    241.35 o 
   4  16   9       15.00       35.02    104.50 o 
   5  16   9       87.10      180.68    114.09 o 
   6  16   9        0.72      -41.86    174.60 o 
  -4  17   9      100.21       45.47    104.97 o 
  -3  17   9       29.92       54.56    107.98 o 
  -2  17   9      601.57      379.58    115.69 o 
  -1  17   9        0.63      -25.86     99.31 o 
   0  17   9      339.47      312.31    110.45 o 
   1  17   9     2056.99     2078.85    147.11 o 
   2  17   9      607.44      662.04    122.02 o 
   3  17   9       21.90     -105.74    105.74 o 
   4  17   9        1.83       79.84    112.60 o 
  -2  18   9      372.86      380.41    172.85 o 
  -1  18   9      848.80      752.34    141.04 o 
   0  18   9     1614.03     1826.98    174.91 o 
   1  18   9       10.01        8.07    111.92 o 
   2  18   9      928.91     1187.53    200.71 o 
 -12   0  10      800.69      936.19    201.85 o 
 -11   0  10     1337.50     1415.40    217.68 o 
 -10   0  10      201.41      176.73    132.44 o 
  -9   0  10     5729.52     5760.58    198.37 o 
  -8   0  10        0.43       19.75     66.74 o 
  -7   0  10     1558.41     1742.70    110.67 o 
  -6   0  10     3986.66     4166.07    142.60 o 
  -5   0  10     4725.89     4541.33    189.22 o 
  -4   0  10      132.13      144.13     44.92 o 
  -3   0  10     4660.75     4378.06    134.72 o 
  -2   0  10    24495.86    25833.83    454.77 o 
  -1   0  10      605.91      686.74     49.96 o 
   0   0  10     1846.00     2005.03     61.98 o 
   1   0  10     3240.49     3234.15     79.55 o 
   2   0  10    15674.89    15574.25    237.71 o 
   3   0  10     3102.88     3097.29    117.77 o 
   4   0  10      342.05      329.03     57.05 o 
   5   0  10     9794.40       48.86     65.76 o 
   6   0  10       77.28       -5.18     80.53 o 
   7   0  10     1096.66     1079.74    141.87 o 
   8   0  10      369.48      162.58    103.67 o 
   9   0  10     2836.46     3188.98    216.16 o 
  10   0  10        0.92       69.72    143.55 o 
  11   0  10      207.07      183.28    152.23 o 
 -12   1  10       48.75      109.75    106.28 o 
 -11   1  10      440.86      406.64    110.20 o 
 -10   1  10      591.23      654.30    130.46 o 
  -9   1  10      166.41      201.86     91.26 o 
  -8   1  10     2440.22     2499.08    129.42 o 
  -7   1  10      950.09     1305.32    115.84 o 
  -6   1  10        4.90       -1.59     41.56 o 
  -5   1  10      116.67      125.71     35.52 o 
  -4   1  10     6193.37     6638.12    118.00 o 
  -3   1  10     5547.57     6000.76    122.36 o 
  -2   1  10       25.32       40.76     24.21 o 
  -1   1  10     5358.63     5132.20     88.62 o 
   0   1  10       34.11        9.79     19.01 o 
   1   1  10     2890.56     2825.98     51.08 o 
   2   1  10      566.49      497.29     43.33 o 
   3   1  10     6118.54     7202.04    107.07 o 
   4   1  10     8257.19     8927.32    142.60 o 
   5   1  10      275.61      187.61     98.64 o 
   6   1  10      210.49      137.01     59.69 o 
   7   1  10        0.39       46.39    139.59 o 
   8   1  10       76.51      190.11     76.47 o 
   9   1  10      390.95      235.87     85.96 o 
  10   1  10     1027.62      968.07    142.48 o 
  11   1  10     1412.42     1555.28    188.76 o 
 -12   2  10      301.39       92.10    163.03 o 
 -11   2  10      715.68      657.07    121.87 o 
 -10   2  10       12.71       -1.10    155.96 o 
  -9   2  10      114.69      120.97     84.64 o 
  -8   2  10      434.11      439.43     85.25 o 
  -7   2  10     1308.34     1364.67    103.91 o 
  -6   2  10     1012.53     1150.39    109.37 o 
  -5   2  10      675.00      840.69     79.67 o 
  -4   2  10      497.09      611.93     61.78 o 
  -3   2  10      425.60      436.46     37.05 o 
  -2   2  10      535.37      520.02     42.98 o 
  -1   2  10      485.13      591.96     73.29 o 
   0   2  10     2211.69     2070.02     46.24 o 
   1   2  10     2346.75     2643.64     49.25 o 
   2   2  10     2002.96     1976.98     42.78 o 
   3   2  10      165.09      128.07     26.46 o 
   4   2  10       26.67        0.73     26.91 o 
   5   2  10      357.33      240.90     57.85 o 
   6   2  10      263.10      201.44     59.19 o 
   7   2  10      423.90      402.92     77.79 o 
   8   2  10       43.80       95.22     74.57 o 
   9   2  10       19.46      116.17     84.25 o 
  10   2  10        0.35      -44.47     92.33 o 
  11   2  10        0.82      -77.63    105.95 o 
 -12   3  10     1280.11     1700.36    238.84 o 
 -11   3  10      183.44      139.00    102.95 o 
 -10   3  10     1236.90     1312.70    140.17 o 
  -9   3  10       51.86      -15.31    133.81 o 
  -8   3  10     7534.99     7524.79    367.17 o 
  -7   3  10      358.45      386.94     77.43 o 
  -6   3  10     3129.70     2988.25    125.62 o 
  -5   3  10     3318.41     3259.48    123.00 o 
  -4   3  10     2221.17     2089.63     93.80 o 
  -3   3  10     3635.10     3630.66    121.00 o 
  -2   3  10      525.04      612.78     64.01 o 
  -1   3  10     9067.73     9282.62    142.87 o 
   0   3  10        4.31       10.45     24.73 o 
   1   3  10     8442.11     9037.61    116.89 o 
   2   3  10     6990.85     7087.38    115.10 o 
   3   3  10     1279.44     1230.59     45.13 o 
   4   3  10     7422.04     7594.05    130.52 o 
   5   3  10      354.59      342.26     43.84 o 
   6   3  10     2283.14     2287.94    110.24 o 
   7   3  10       30.25      -39.02     62.65 o 
   8   3  10     2113.90     2242.30    125.50 o 
   9   3  10      112.75      225.09     89.29 o 
  10   3  10      204.17      217.47    101.28 o 
  11   3  10      413.73      301.00    130.46 o 
 -11   4  10      414.48      267.55    114.71 o 
 -10   4  10      102.47      141.36     95.61 o 
  -9   4  10     3004.83     2735.34    148.22 o 
  -8   4  10      692.52      782.47    138.68 o 
  -7   4  10      478.34      536.80     85.04 o 
  -6   4  10     1600.36     1748.99    127.03 o 
  -5   4  10     2310.07     2370.98    106.62 o 
  -4   4  10      907.53     1101.05    127.26 o 
  -2   4  10    11287.21     6422.10    235.65 o 
  -1   4  10       28.10       45.72     29.72 o 
   0   4  10     5337.00     5438.41    110.04 o 
   1   4  10     1442.48     1397.82     46.38 o 
   2   4  10     3162.43     3166.68     76.15 o 
   3   4  10      368.47      339.96     33.06 o 
   4   4  10       28.81       25.54     32.45 o 
   5   4  10     3191.57     3258.73     85.21 o 
   6   4  10      213.29       76.49     61.92 o 
   7   4  10     2074.87     1918.65    162.73 o 
   8   4  10      522.25      528.59     92.69 o 
   9   4  10      732.85      653.04    106.13 o 
  10   4  10       32.26      -69.94     93.72 o 
  11   4  10       90.68       -5.40    103.80 o 
 -11   5  10       25.63      172.19    119.88 o 
 -10   5  10        1.05      -63.65     89.85 o 
  -9   5  10      293.81      208.37     88.53 o 
  -8   5  10        0.21       39.01     70.71 o 
  -7   5  10        6.22       14.80     62.71 o 
  -6   5  10     1035.94     1086.98    130.00 o 
  -5   5  10      175.19      134.81     56.24 o 
  -4   5  10        1.19       24.49     53.95 o 
  -3   5  10       35.33       53.36     48.08 o 
  -2   5  10       35.14       31.66     33.13 o 
  -1   5  10      237.11      265.91     40.53 o 
   0   5  10       61.33       31.02     33.30 o 
   1   5  10       59.62       67.82     29.75 o 
   2   5  10      935.38      949.09     54.38 o 
   3   5  10      104.34       87.56     37.34 o 
   4   5  10       95.84       42.82     34.81 o 
   5   5  10      195.47      184.48     42.56 o 
   6   5  10      212.55      103.38     63.92 o 
   7   5  10       90.48      113.05     71.61 o 
   8   5  10      391.28      365.76     88.54 o 
   9   5  10      289.30      181.33     90.25 o 
  10   5  10      386.08      292.21    106.17 o 
  11   5  10      148.37       75.44    111.47 o 
 -11   6  10     2413.95     2710.60    168.72 o 
 -10   6  10       16.38       56.14     99.91 o 
  -9   6  10     1881.93     1678.27    134.68 o 
  -8   6  10      372.13      309.80     84.58 o 
  -7   6  10     4412.18     4242.00    162.61 o 
  -6   6  10      184.50      137.46     61.46 o 
  -5   6  10     4324.17     4148.87    146.33 o 
  -4   6  10     5779.02     5783.41    176.80 o 
  -3   6  10     1224.97     1210.16     92.48 o 
  -2   6  10     3249.25     3072.13     88.77 o 
  -1   6  10      939.60      899.12     56.83 o 
   0   6  10    10497.62    10611.34    196.65 o 
   1   6  10     3056.44     3039.99     77.06 o 
   2   6  10     2655.85     2919.46     76.18 o 
   3   6  10     1181.53     1280.55     65.58 o 
   4   6  10       95.16       53.29     41.92 o 
   5   6  10     2828.88     2753.89    123.64 o 
   6   6  10      399.07      260.08     85.02 o 
   7   6  10     3437.58     3535.01    146.41 o 
   8   6  10      136.88       86.08    115.39 o 
   9   6  10      391.40      222.46     97.87 o 
  10   6  10        0.59      -32.19    101.66 o 
  11   6  10      120.37      110.01    117.49 o 
 -11   7  10        8.19      -18.58    109.92 o 
 -10   7  10     2201.00     2173.75    150.17 o 
  -9   7  10       89.07      135.58    123.46 o 
  -8   7  10     4688.21     4955.24    187.47 o 
  -7   7  10      332.25      229.30     81.59 o 
  -6   7  10     5355.75     5173.14    176.85 o 
  -5   7  10     2586.32     2256.90    162.73 o 
  -4   7  10        3.79       28.54     56.03 o 
  -3   7  10      885.50      879.15     62.28 o 
  -2   7  10       13.77       21.16     36.91 o 
  -1   7  10     6412.79     6587.78    226.56 o 
   0   7  10      305.14      287.30     46.23 o 
   1   7  10    10472.88    10552.48    228.93 o 
   2   7  10     8489.75     8555.81    171.32 o 
   3   7  10        6.27      -39.14     39.14 o 
   4   7  10      385.39      367.55     53.23 o 
   5   7  10     1580.89     1436.77     80.68 o 
   6   7  10     1379.96     1494.40    151.77 o 
   7   7  10        3.78      -83.88    100.32 o 
   8   7  10     2000.64     1940.12    182.98 o 
   9   7  10      577.25      522.13    154.51 o 
  10   7  10        0.40     -138.98    140.05 o 
 -10   8  10       42.97       96.76    143.47 o 
  -9   8  10       44.39      -29.21     83.19 o 
  -8   8  10      498.39      416.95    122.24 o 
  -7   8  10      136.71       96.46     74.29 o 
  -6   8  10     1888.85     1886.14    213.42 o 
  -5   8  10      598.70      558.64     89.14 o 
  -4   8  10       97.46       70.19     60.50 o 
  -3   8  10      142.78      146.08     43.05 o 
  -2   8  10        0.45       13.96     43.22 o 
  -1   8  10       28.01        7.27     37.24 o 
   0   8  10        1.14        6.46     37.99 o 
   1   8  10     2511.31     2267.75     69.43 o 
   2   8  10      277.75      167.26     80.81 o 
   3   8  10       16.29       10.94     41.35 o 
   4   8  10        1.22       42.67     44.58 o 
   5   8  10        8.95       32.57     50.88 o 
   6   8  10      452.93      617.08     91.78 o 
   7   8  10        0.13      -21.46    121.17 o 
   8   8  10      167.62      170.95    134.11 o 
   9   8  10        1.25       -3.50    138.98 o 
  10   8  10       14.36      -19.94    155.88 o 
 -10   9  10     1229.98     1089.35    351.79 o 
  -9   9  10        2.62      -77.99     91.64 o 
  -8   9  10     2949.98     2752.10    303.77 o 
  -7   9  10       71.71       87.03     78.52 o 
  -6   9  10     1078.39     1021.79    108.15 o 
  -5   9  10      574.90      499.98    143.32 o 
  -4   9  10     4548.47     4885.57    171.56 o 
  -3   9  10     2923.28     2648.07    125.49 o 
  -2   9  10      684.93      558.85     80.62 o 
  -1   9  10     2646.51     2786.35     90.50 o 
   0   9  10     3820.20     3510.21    102.95 o 
   1   9  10     2508.51     2264.80    113.04 o 
   2   9  10       68.41       45.65     45.12 o 
   3   9  10     5267.62     5401.09    208.25 o 
   4   9  10     1234.48     1317.87     81.75 o 
   5   9  10      623.65      776.99     77.01 o 
   6   9  10      639.97      668.07    133.81 o 
   7   9  10      155.20       70.63    126.96 o 
   8   9  10      913.48     1051.73    195.91 o 
   9   9  10       42.46       60.13    153.75 o 
  10   9  10       87.59       78.09    166.38 o 
 -10  10  10       25.99      -38.94    175.44 o 
  -9  10  10     1291.07     1379.32    146.06 o 
  -8  10  10      132.13       71.70     87.40 o 
  -7  10  10     1644.99     1635.50    116.20 o 
  -6  10  10     1336.63     1513.56    144.16 o 
  -5  10  10     4094.60     3832.03    372.88 o 
  -4  10  10     2780.89     2428.71    127.06 o 
  -3  10  10       84.70       30.51     65.45 o 
  -2  10  10     3990.02     3810.34    222.71 o 
  -1  10  10      654.14      488.53     80.74 o 
   0  10  10      471.88      434.19     77.44 o 
   1  10  10     3501.46     3484.09    108.40 o 
   2  10  10     3010.98     3021.54    153.10 o 
   3  10  10     2114.35     2097.05     92.68 o 
   4  10  10      767.04      836.13    101.66 o 
   5  10  10     4954.73     5371.57    190.66 o 
   6  10  10      407.56      371.24     93.59 o 
   7  10  10      237.44      239.30    138.37 o 
   8  10  10        4.08       -0.15    141.27 o 
   9  10  10     1343.39     1536.87    234.58 o 
  -9  11  10      357.38      263.95    116.53 o 
  -8  11  10        7.56      101.41     95.57 o 
  -7  11  10        4.25      -13.66     77.71 o 
  -6  11  10      391.91      223.20     93.85 o 
  -5  11  10     1335.47     1696.84    137.34 o 
  -4  11  10        1.52       49.73     70.48 o 
  -3  11  10      328.83      320.55     79.83 o 
  -2  11  10        2.59      -27.55     63.68 o 
  -1  11  10      888.79      914.21    101.22 o 
   0  11  10       22.94       -5.07     62.03 o 
   1  11  10      482.52      414.39     61.10 o 
   2  11  10      687.85      587.62     90.96 o 
   3  11  10       12.50      -63.41     95.60 o 
   4  11  10       83.24       94.03    104.12 o 
   5  11  10       11.66      -75.67     75.67 o 
   6  11  10      406.27      521.06    180.69 o 
   7  11  10       76.54      -96.51    129.85 o 
   8  11  10      225.93      154.66    150.86 o 
   9  11  10        0.54      108.38    167.75 o 
  -9  12  10      314.68      211.43    166.15 o 
  -8  12  10       57.10        4.06     92.20 o 
  -7  12  10      631.25      478.44    101.77 o 
  -6  12  10      392.13      275.20     91.43 o 
  -5  12  10      274.42      225.97    104.81 o 
  -4  12  10      111.71      122.35    113.26 o 
  -3  12  10     1751.52     1754.30    147.66 o 
  -2  12  10     3335.82     3385.43    151.76 o 
  -1  12  10        1.34      -68.25     68.25 o 
   0  12  10      154.38      151.48     75.91 o 
   1  12  10        5.93        2.04     72.52 o 
   2  12  10      237.00      269.90     83.31 o 
   3  12  10      165.66      115.70     76.97 o 
   4  12  10      352.77      402.85    113.10 o 
   5  12  10     1570.71     1893.60    136.87 o 
   6  12  10       11.67       -8.73    123.99 o 
   7  12  10      258.64      268.68    167.60 o 
   8  12  10        7.17      -47.80    154.66 o 
  -8  13  10     2159.40     2266.24    154.57 o 
  -7  13  10      428.12      240.29     99.40 o 
  -6  13  10      597.29      423.49    143.09 o 
  -5  13  10      299.35      274.40     99.08 o 
  -4  13  10     2798.33     2707.80    146.18 o 
  -3  13  10     2185.76     2166.63    131.79 o 
  -2  13  10      137.28      136.86     82.56 o 
  -1  13  10     3803.07     3757.13    163.66 o 
   0  13  10     2039.15     1807.00    120.78 o 
   1  13  10      453.65      305.94     86.01 o 
   2  13  10        1.53       14.79     78.36 o 
   3  13  10     3142.66     3054.06    152.53 o 
   4  13  10     1787.52     2113.15    134.95 o 
   5  13  10      358.44      304.68    101.45 o 
   6  13  10     1456.81     1772.83    196.75 o 
   7  13  10      230.72      341.59    171.56 o 
   8  13  10      894.84     1258.30    232.91 o 
  -7  14  10      411.75      223.42    105.97 o 
  -6  14  10      257.90      125.28    140.50 o 
  -5  14  10      163.91      229.36    100.08 o 
  -4  14  10      126.17       81.84     87.34 o 
  -3  14  10       11.10        2.11     83.03 o 
  -2  14  10     1934.05     1848.95    125.87 o 
  -1  14  10        0.10      -20.79     82.91 o 
   0  14  10       51.23       73.57     84.29 o 
   1  14  10      180.73      169.96     86.19 o 
   2  14  10     1393.52     1409.32    137.52 o 
   3  14  10      282.55      151.41     90.48 o 
   4  14  10      191.92      201.78     97.62 o 
   5  14  10     1481.51     2021.63    169.29 o 
   6  14  10       22.99      -11.68    105.83 o 
   7  14  10       50.06       35.77    174.91 o 
  -6  15  10      874.63      540.71    163.80 o 
  -5  15  10      449.98      384.06    111.64 o 
  -4  15  10       13.93      -49.60     94.53 o 
  -3  15  10      155.53      139.35     94.93 o 
  -2  15  10      140.32       10.65    170.11 o 
  -1  15  10       25.46      100.14     91.25 o 
   0  15  10      220.09      198.90     93.89 o 
   1  15  10      700.83      573.47    110.38 o 
   2  15  10      290.40      337.89     99.42 o 
   3  15  10       80.82       65.69     94.67 o 
   4  15  10       61.55       75.96    157.48 o 
   5  15  10        8.79      -17.16    103.53 o 
   6  15  10       27.11      -76.87    167.45 o 
  -5  16  10     1191.89     1227.84    219.89 o 
  -4  16  10      791.81      797.17    225.67 o 
  -3  16  10      154.49      108.00    103.06 o 
  -2  16  10     1571.03     1802.27    162.65 o 
  -1  16  10        1.61      190.71     99.91 o 
   0  16  10      793.59     1045.55    134.27 o 
   1  16  10      197.97      311.08    110.05 o 
   2  16  10     1096.73     1030.10    133.46 o 
   3  16  10      736.54      842.27    177.88 o 
   4  16  10      136.80      142.56    112.33 o 
   5  16  10      924.17     1239.07    158.18 o 
  -4  17  10       97.10      255.89    173.84 o 
  -3  17  10      408.59      214.83    175.21 o 
  -2  17  10        1.45      -21.50    107.45 o 
  -1  17  10      826.23      948.58    139.46 o 
   0  17  10      217.66      268.91    108.58 o 
   1  17  10      424.38      344.71    119.91 o 
   2  17  10      196.06      217.73    116.97 o 
   3  17  10      267.97      264.67    204.59 o 
 -11   1  11      168.96      175.96    103.30 o 
 -10   1  11     1080.99      951.33    148.34 o 
  -9   1  11      734.60      892.96    169.58 o 
  -8   1  11     1919.79     1847.93     96.47 o 
  -7   1  11     3210.16     2946.48    109.27 o 
  -6   1  11       20.71        1.46     46.85 o 
  -5   1  11     2019.79     1986.60     80.71 o 
  -4   1  11        8.57       57.27     36.79 o 
  -3   1  11     6104.76     5745.98    263.66 o 
  -2   1  11     2987.85     3103.47     85.08 o 
  -1   1  11     1702.46     1812.47     63.77 o 
   0   1  11     5142.71     5244.74     77.19 o 
   1   1  11       90.72       55.69     21.85 o 
   2   1  11      484.98      412.00     52.00 o 
   3   1  11      916.97      739.30     41.13 o 
   4   1  11     9254.02     9177.53    152.74 o 
   5   1  11     1309.55     1447.77     89.39 o 
   6   1  11      316.39      228.15    171.63 o 
   7   1  11     1078.74     1217.17    106.51 o 
   8   1  11      208.78      108.44     77.88 o 
   9   1  11       67.29      105.41     92.55 o 
  10   1  11       79.70      112.80     98.81 o 
  11   1  11      290.04      269.59    113.68 o 
 -11   2  11      548.40      529.29    173.84 o 
 -10   2  11       14.74     -124.52    124.52 o 
  -9   2  11     5560.60     5799.14    273.55 o 
  -8   2  11     3501.76     3734.64    158.22 o 
  -7   2  11        5.82      -21.17     62.53 o 
  -6   2  11     8255.24     8301.65    221.59 o 
  -5   2  11        0.41       -3.17     48.54 o 
  -4   2  11     1541.98     1571.46     96.87 o 
  -3   2  11      550.10      618.12    106.76 o 
  -2   2  11     9555.71     9670.12    204.94 o 
  -1   2  11     1452.81     1301.23     49.26 o 
   0   2  11      805.74      760.29     40.50 o 
   1   2  11    10610.42    10698.90    140.83 o 
   2   2  11      503.35      484.79     66.31 o 
   3   2  11     1573.84     1690.10     52.36 o 
   4   2  11      138.19       86.30     37.66 o 
   5   2  11     3813.90     3999.04    112.33 o 
   6   2  11      327.44      368.59     71.63 o 
   7   2  11       43.47      103.76     69.32 o 
   8   2  11     1105.22     1419.72    124.44 o 
   9   2  11       77.45      182.81     90.53 o 
  10   2  11      562.95      599.32    228.19 o 
  11   2  11       48.97      -72.91    121.02 o 
 -11   3  11      111.18      168.36    166.69 o 
 -10   3  11      192.84      223.85    102.66 o 
  -9   3  11      223.21      235.31     91.90 o 
  -8   3  11      109.75       73.84     76.51 o 
  -7   3  11      891.17     1139.67    118.28 o 
  -6   3  11      556.45      704.48     98.41 o 
  -5   3  11       11.21      -22.31     47.96 o 
  -4   3  11        1.47       20.13     45.49 o 
  -3   3  11     1149.69     1099.90     73.57 o 
  -2   3  11     3557.94     3747.07     98.79 o 
  -1   3  11        0.31       15.15     26.35 o 
   0   3  11      500.02      535.54     47.72 o 
   1   3  11       47.30       31.90     28.14 o 
   2   3  11      452.58      544.81     43.56 o 
   3   3  11     2447.28     2486.59     92.79 o 
   4   3  11     4410.79     4102.22     92.37 o 
   5   3  11     1935.78     2103.28     84.95 o 
   6   3  11      265.41      171.34     66.54 o 
   7   3  11      193.52       95.82     70.56 o 
   8   3  11       29.63        9.59     75.92 o 
   9   3  11      248.50       32.44     91.55 o 
  10   3  11      340.24      193.81    102.16 o 
  11   3  11      108.43       30.32    113.84 o 
 -11   4  11      963.20     1147.22    156.87 o 
 -10   4  11      833.27      753.77    174.37 o 
  -9   4  11      306.68      320.14     95.18 o 
  -8   4  11      392.71      355.50    107.78 o 
  -7   4  11      207.28       58.28    115.31 o 
  -6   4  11      318.04      345.20     74.79 o 
  -5   4  11     3337.97     3311.38    129.07 o 
  -4   4  11     5871.87     5879.02    172.46 o 
  -3   4  11     3885.51     3792.91    130.65 o 
  -2   4  11      727.24      753.03     72.24 o 
  -1   4  11       33.32       45.88     28.44 o 
   0   4  11      463.55      498.20     58.53 o 
   1   4  11     2795.90     2654.19     81.40 o 
   2   4  11      458.83      480.96     55.22 o 
   3   4  11     2561.34     2531.14     78.68 o 
   4   4  11     1294.22     1536.14     72.62 o 
   5   4  11     1224.19     1276.19     61.19 o 
   6   4  11        1.70      -59.00     59.00 o 
   7   4  11     1535.57     1677.77    107.31 o 
   8   4  11     1139.65     1182.79    176.58 o 
   9   4  11       32.35      -57.83     87.55 o 
  10   4  11       98.15      151.29    104.79 o 
  11   4  11       30.13       24.74    126.34 o 
 -11   5  11      108.04       99.98    112.74 o 
 -10   5  11      314.17      302.34    107.42 o 
  -9   5  11     1485.13     1920.88    212.81 o 
  -8   5  11      955.97     1132.27    169.05 o 
  -7   5  11     2754.69     2780.43    134.57 o 
  -6   5  11     1740.20     1609.14    111.28 o 
  -5   5  11    14342.77    13964.78    313.17 o 
  -4   5  11      360.59      293.89    115.92 o 
  -3   5  11      693.88      605.68     74.17 o 
  -2   5  11       17.97       32.94     34.94 o 
  -1   5  11     3387.07     3288.16    156.60 o 
   0   5  11     3422.91     3338.62     95.19 o 
   1   5  11     2422.23     2543.43     72.00 o 
   2   5  11     5395.95     5630.75    110.97 o 
   3   5  11       54.00       30.92     36.28 o 
   4   5  11     2224.39     2367.09     86.46 o 
   5   5  11      395.62      340.45     56.58 o 
   6   5  11      966.38     1141.54    155.88 o 
   7   5  11     2385.97     2778.88    197.59 o 
   8   5  11     1106.52     1133.17    179.93 o 
   9   5  11      602.38      837.88    193.56 o 
  10   5  11        1.46       52.67    108.16 o 
 -11   6  11      290.14      160.02    119.75 o 
 -10   6  11      578.48      395.66    112.49 o 
  -9   6  11      448.87      352.71     99.89 o 
  -8   6  11      301.09      352.50     96.27 o 
  -7   6  11      210.17      223.37     77.78 o 
  -6   6  11     1563.64     1578.90    108.57 o 
  -5   6  11       37.90      -32.22     54.02 o 
  -4   6  11       16.22      -18.75     52.89 o 
  -3   6  11     1105.77     1221.96     91.64 o 
  -2   6  11      545.55      788.04    109.96 o 
  -1   6  11       80.41       44.64     37.98 o 
   0   6  11      186.50      200.53     43.80 o 
   1   6  11     2562.69     2472.14     73.52 o 
   2   6  11      961.52     1080.08     86.96 o 
   3   6  11     2566.62     2546.64    102.53 o 
   4   6  11      128.40      -37.12     42.79 o 
   5   6  11     1342.62     1418.49     75.66 o 
   6   6  11       84.03       23.14    105.19 o 
   7   6  11        2.47       42.93    115.69 o 
   8   6  11      169.34      233.36    123.61 o 
   9   6  11       16.12      157.71    144.31 o 
  10   6  11      278.31      345.40    164.56 o 
 -10   7  11      185.46       86.43    103.01 o 
  -9   7  11      493.94      460.10    102.11 o 
  -8   7  11      155.48      137.49     81.83 o 
  -7   7  11      493.68      550.43    172.55 o 
  -6   7  11      857.17      712.50     92.89 o 
  -5   7  11     1712.50     1652.87    147.05 o 
  -4   7  11       21.59        6.18     58.70 o 
  -3   7  11       66.09        9.59     40.82 o 
  -2   7  11      757.11      798.15     84.90 o 
  -1   7  11     1699.28     1739.83     72.48 o 
   0   7  11     3466.24     3425.24    100.01 o 
   1   7  11      453.59      466.37     95.78 o 
   2   7  11      832.07     1005.82     70.80 o 
   3   7  11      305.93      268.13     50.52 o 
   4   7  11      263.17      272.67     58.19 o 
   5   7  11       46.62       17.89     49.76 o 
   6   7  11      242.18      282.95    145.98 o 
   7   7  11       93.55     -110.06    110.06 o 
   8   7  11      363.35      241.73    138.53 o 
   9   7  11      353.05      272.64    151.92 o 
  10   7  11        4.53       21.62    155.73 o 
 -10   8  11     1488.59     1343.16    161.05 o 
  -9   8  11     1207.49     1177.38    132.59 o 
  -8   8  11     1951.70     1883.18    126.53 o 
  -7   8  11     1916.16     1854.73    118.70 o 
  -6   8  11     3528.85     3404.96    146.77 o 
  -5   8  11     2752.52     2996.88    141.72 o 
  -4   8  11     3185.80     3091.92    135.86 o 
  -3   8  11     1225.48     1226.48     72.62 o 
  -2   8  11      495.81      493.48     78.84 o 
  -1   8  11      549.35      501.59     76.21 o 
   0   8  11      694.81      738.59     67.56 o 
   1   8  11     7050.57     7140.25    134.04 o 
   2   8  11      604.32      734.31    111.36 o 
   3   8  11     3137.58     3138.65    101.50 o 
   4   8  11      464.89      642.90    164.40 o 
   5   8  11     1416.05     1522.50    130.15 o 
   6   8  11      101.57       57.16     75.35 o 
   7   8  11      688.06      584.55    158.31 o 
   8   8  11     1261.90     1935.25    229.40 o 
   9   8  11        9.99      132.44    149.79 o 
  10   8  11      199.20       -8.22    166.69 o 
 -10   9  11      272.95      265.74    117.64 o 
  -9   9  11      269.60      222.38    101.53 o 
  -8   9  11      488.46      530.39    139.21 o 
  -7   9  11      623.54      575.36    130.99 o 
  -6   9  11       12.05      -22.29     70.22 o 
  -5   9  11     3917.58     3594.08    165.77 o 
  -4   9  11      564.45      528.31     87.82 o 
  -3   9  11      863.63      784.66     95.35 o 
  -2   9  11       16.54      -32.46     65.23 o 
  -1   9  11      574.78      630.49     91.52 o 
   0   9  11        4.75       23.31     44.27 o 
   1   9  11     1435.04     1333.20     73.48 o 
   2   9  11     5902.83     5690.16    215.25 o 
   3   9  11     2385.32     2285.63     90.79 o 
   4   9  11      219.12      226.70     92.72 o 
   5   9  11      172.77      122.94     58.75 o 
   6   9  11     1781.31     1783.78    122.37 o 
   7   9  11      393.66      278.57    133.05 o 
   8   9  11      542.25      611.64    176.43 o 
   9   9  11      296.56      352.25    171.25 o 
  -9  10  11      510.11      370.37    231.69 o 
  -8  10  11      626.71      626.59    113.06 o 
  -7  10  11       46.13      153.87     83.47 o 
  -6  10  11        1.94      -20.10     71.03 o 
  -5  10  11      748.22      599.16     97.87 o 
  -4  10  11      295.90      195.68     78.74 o 
  -3  10  11      267.08      191.01    108.16 o 
  -2  10  11       39.37       46.81     65.62 o 
  -1  10  11     1686.85     1658.34    213.65 o 
   0  10  11       60.39       68.49     67.40 o 
   1  10  11      277.05      197.07     53.41 o 
   2  10  11        5.93       53.80     49.59 o 
   3  10  11      358.38      373.99     65.25 o 
   4  10  11      665.05      642.50     95.77 o 
   5  10  11        8.85      -61.66     74.86 o 
   6  10  11      295.61      500.52    160.75 o 
   7  10  11      309.70      316.33    151.77 o 
   8  10  11      101.07      193.78    155.57 o 
   9  10  11       24.35       90.12    168.51 o 
  -9  11  11      617.40      741.71    129.15 o 
  -8  11  11      828.99      686.93    117.71 o 
  -7  11  11     1852.19     1850.67    147.95 o 
  -6  11  11       49.17       39.11     77.09 o 
  -5  11  11      955.32      971.97    118.29 o 
  -4  11  11      142.24      102.03     78.62 o 
  -3  11  11     7538.01     7501.82    231.22 o 
  -2  11  11      540.77      671.92     95.49 o 
  -1  11  11     1238.61     1145.08    111.38 o 
   0  11  11     1392.91     1594.07    126.07 o 
   1  11  11      101.05      -18.75     52.61 o 
   2  11  11      195.75      122.09     73.74 o 
   3  11  11      413.91      473.98     92.10 o 
   4  11  11     4714.41     4919.78    187.14 o 
   5  11  11      645.25      614.65    108.48 o 
   6  11  11      332.97      127.51    207.48 o 
   7  11  11       64.85      179.32    151.31 o 
   8  11  11      425.05      261.98    168.06 o 
  -8  12  11      554.93      469.74    113.28 o 
  -7  12  11       70.18      172.00     93.16 o 
  -6  12  11     2440.39     2501.57    141.37 o 
  -5  12  11       67.50       67.36     84.94 o 
  -4  12  11     1059.20      830.61    111.80 o 
  -3  12  11      217.74      197.63     86.39 o 
  -2  12  11     4011.27     3793.47    162.80 o 
  -1  12  11     1309.92     1374.13    123.97 o 
   0  12  11       78.81       22.89     80.15 o 
   1  12  11     1027.92     1101.71    160.60 o 
   2  12  11      406.23      308.23     86.39 o 
   3  12  11      252.40      247.48     84.14 o 
   4  12  11      465.06      554.45    124.90 o 
   5  12  11     1476.46     1759.41    151.26 o 
   6  12  11      718.46      823.63    194.32 o 
   7  12  11       42.98       20.25    156.03 o 
   8  12  11      182.94       72.92    170.80 o 
  -7  13  11        0.73      -37.10     90.34 o 
  -6  13  11        4.53       29.08    135.48 o 
  -5  13  11       36.10      135.21    141.65 o 
  -4  13  11       19.18       78.15     89.33 o 
  -3  13  11        2.12       75.76     79.89 o 
  -2  13  11      318.75      347.81    119.57 o 
  -1  13  11      144.84      161.99     88.90 o 
   0  13  11        8.62       83.98     82.35 o 
   1  13  11       15.11      -54.07    100.55 o 
   2  13  11      262.89      214.56     85.78 o 
   3  13  11        1.70        2.15     82.23 o 
   4  13  11        3.51      -83.06     85.92 o 
   5  13  11       36.50       60.57     98.75 o 
   6  13  11       11.61      120.63    107.51 o 
   7  13  11        0.32       69.72    169.12 o 
  -7  14  11      205.14      194.18    110.98 o 
  -6  14  11      679.00      676.95    166.23 o 
  -5  14  11       34.53      153.46    110.52 o 
  -4  14  11      784.69      609.85    226.21 o 
  -3  14  11      109.55      227.06     96.56 o 
  -2  14  11     1894.36     2065.67    159.79 o 
  -1  14  11      675.34      626.72    113.97 o 
   0  14  11      172.55      237.76     94.81 o 
   1  14  11      817.83      756.41    116.44 o 
   2  14  11       72.30      -44.67     86.76 o 
   3  14  11      668.85      728.89    118.95 o 
   4  14  11        9.79      -83.92     95.36 o 
   5  14  11      372.90      306.42    114.88 o 
   6  14  11      175.51      291.98    151.69 o 
  -6  15  11       19.54      -85.40    143.70 o 
  -5  15  11      498.60      416.56    164.71 o 
  -4  15  11      128.64       99.56    100.82 o 
  -3  15  11     2001.03     2015.30    152.86 o 
  -2  15  11      882.27     1257.96    207.94 o 
  -1  15  11      716.00      700.10    119.31 o 
   0  15  11     2019.60     1987.30    138.86 o 
   1  15  11       18.39      -41.10     90.27 o 
   2  15  11      289.38      305.51    146.97 o 
   3  15  11       18.74      -10.17     98.82 o 
   4  15  11      918.53     1287.54    147.64 o 
   5  15  11       51.69      109.63    115.33 o 
  -4  16  11       62.47      150.05    115.01 o 
  -3  16  11        0.83      -61.96    102.55 o 
  -2  16  11      512.47      429.42    128.17 o 
  -1  16  11      579.29      583.79    116.01 o 
   0  16  11      621.20      590.34    116.33 o 
   1  16  11       47.48      -37.47     98.19 o 
   2  16  11       29.72      -12.05    100.66 o 
   3  16  11       53.82       94.60    112.40 o 
   4  16  11       19.44       81.44    116.32 o 
  -2  17  11        0.63      -22.28    108.85 o 
  -1  17  11      171.78      226.05    111.35 o 
   0  17  11      139.89      165.21    115.69 o 
   1  17  11      336.91      105.82    114.32 o 
   2  17  11      785.50      691.88    138.46 o 
 -11   0  12        8.31       91.49    151.01 o 
 -10   0  12      838.41      730.99    176.73 o 
  -9   0  12     2058.58     1990.96    193.48 o 
  -8   0  12     4512.14     4489.75    263.96 o 
  -7   0  12       24.95       40.34     98.34 o 
  -6   0  12     8225.61     8213.19    331.24 o 
  -5   0  12     1617.64     1526.37    137.16 o 
  -4   0  12      242.25      139.29     74.90 o 
  -3   0  12     3534.06     3632.41    176.58 o 
  -2   0  12     7515.87     7424.51    258.94 o 
  -1   0  12     7169.67     6895.38    238.23 o 
   0   0  12     1543.11     1591.57     62.31 o 
   1   0  12     4500.01     4703.55    105.29 o 
   2   0  12      224.31      285.14     81.44 o 
   3   0  12     6610.20     6123.07    166.01 o 
   4   0  12     4597.70     4728.78    148.29 o 
   5   0  12     5208.49     5632.20    236.41 o 
   6   0  12     1325.48      -76.72     76.72 o 
   7   0  12       18.14      116.76    103.21 o 
   8   0  12      377.29      182.37    117.82 o 
   9   0  12       54.06       99.86    128.02 o 
  10   0  12     1296.79     1280.83    194.39 o 
  11   0  12      617.32      356.82    182.21 o 
 -11   1  12       29.91      153.19    109.96 o 
 -10   1  12      801.61      753.64    132.28 o 
  -9   1  12     1799.06     1859.94    144.38 o 
  -8   1  12       80.28      116.90     85.44 o 
  -7   1  12      444.49      329.14     82.53 o 
  -6   1  12       37.39       -7.47     60.39 o 
  -5   1  12     1614.13     1677.16    170.04 o 
  -4   1  12       21.57        0.68     38.92 o 
  -3   1  12     2201.84     2315.27    100.02 o 
  -2   1  12     3552.21     3617.95     94.40 o 
  -1   1  12      830.21      901.35     47.88 o 
   0   1  12     1608.88     1621.10     49.83 o 
   1   1  12      143.72       65.11     26.80 o 
   2   1  12      264.07      208.78     34.53 o 
   3   1  12      313.15      210.82     39.35 o 
   4   1  12     4546.69     5001.29    108.14 o 
   5   1  12     2202.07     1955.20     93.22 o 
   6   1  12        7.03       87.59    153.29 o 
   7   1  12     1629.76     1635.06    157.25 o 
   8   1  12        4.10       -0.81     76.56 o 
   9   1  12       15.90       -0.07     87.67 o 
  10   1  12       42.02      127.53    104.10 o 
  11   1  12      535.37      616.88    134.92 o 
 -11   2  12       31.45      -14.23    101.60 o 
 -10   2  12      475.05      466.16    110.21 o 
  -9   2  12       44.83      155.81     87.67 o 
  -8   2  12      428.02      150.97     88.21 o 
  -7   2  12        0.00       25.03     68.32 o 
  -6   2  12     1629.07     1664.25     83.76 o 
  -5   2  12       17.81       16.87     42.68 o 
  -4   2  12      456.59      411.40     52.69 o 
  -3   2  12      734.78      671.69     59.79 o 
  -2   2  12        0.49       -4.27     33.96 o 
  -1   2  12        1.39      -28.28     28.28 o 
   0   2  12       14.06       10.49     25.39 o 
   1   2  12     2330.74     2368.39     67.88 o 
   2   2  12       80.29       35.58     30.77 o 
   3   2  12      277.86      188.59     56.98 o 
   4   2  12      853.93      802.38     66.28 o 
   5   2  12       26.10       -3.43     45.35 o 
   6   2  12       38.48      -35.94     59.21 o 
   7   2  12       41.06       51.93    100.62 o 
   8   2  12      480.42      483.95    200.79 o 
   9   2  12       48.86       99.57     90.86 o 
  10   2  12       32.06      117.61    103.27 o 
 -11   3  12      684.25      704.04    200.94 o 
 -10   3  12      528.85      435.82    168.36 o 
  -9   3  12     2132.48     2264.36    214.49 o 
  -8   3  12      180.70      150.47    112.88 o 
  -7   3  12     3599.39     3558.41    148.98 o 
  -6   3  12      130.65      207.18     68.03 o 
  -5   3  12     4804.59     4724.59    174.15 o 
  -4   3  12     5925.28     5921.82    137.81 o 
  -3   3  12     1980.30     1991.56     77.64 o 
  -2   3  12     4218.48     4303.33    108.61 o 
  -1   3  12      940.62      889.26     65.76 o 
   0   3  12     7278.70     7470.05    114.49 o 
   1   3  12      114.47       75.80     32.30 o 
   2   3  12     2088.00     2254.36     79.38 o 
   3   3  12     2639.60     2670.60    158.59 o 
   4   3  12     1137.38     1270.72     75.30 o 
   5   3  12      569.61      467.54     75.40 o 
   6   3  12     1320.79     1418.74    168.21 o 
   7   3  12     4880.76     5157.16    181.30 o 
   8   3  12       69.11       16.84     79.60 o 
   9   3  12      149.12      261.67     99.93 o 
  10   3  12      157.51      144.51    109.71 o 
 -11   4  12      191.96      237.62    164.86 o 
 -10   4  12      431.85      314.96    159.23 o 
  -9   4  12      400.46      394.49    105.42 o 
  -8   4  12      614.71      474.25    100.18 o 
  -7   4  12       38.43       76.84     76.80 o 
  -6   4  12     5737.09     5683.20    214.94 o 
  -5   4  12     2777.43     2666.05    118.33 o 
  -4   4  12      849.67      715.47     83.45 o 
  -3   4  12     1285.08     1438.66     89.54 o 
  -2   4  12     3420.37     3407.78     83.75 o 
  -1   4  12     1711.59     1615.76     57.66 o 
   0   4  12     1008.63     1056.51     58.68 o 
   1   4  12     1511.30     1607.18     60.53 o 
   2   4  12      208.95      138.23     35.01 o 
   3   4  12     2317.16     2118.22     69.86 o 
   4   4  12     2044.57     1909.30    114.55 o 
   5   4  12     1479.66     1668.42    339.01 o 
   6   4  12      514.37      430.49    120.87 o 
   7   4  12       97.27        9.74    113.71 o 
   8   4  12     1153.22     1111.10    175.52 o 
   9   4  12        1.49     -101.69    126.65 o 
  10   4  12      506.89      295.32    166.69 o 
 -10   5  12       31.07       34.01    103.65 o 
  -9   5  12       41.34      -87.33     87.33 o 
  -8   5  12      183.35      164.56     83.99 o 
  -7   5  12        0.49       67.15     71.63 o 
  -6   5  12      103.13      192.41     68.29 o 
  -5   5  12       86.94      113.36     60.54 o 
  -3   5  12       96.33       69.65    111.43 o 
  -2   5  12       32.28       -9.78     37.54 o 
  -1   5  12     1882.25     1862.13     68.86 o 
   0   5  12      140.18       78.45     48.03 o 
   1   5  12     1867.28     1837.06     64.02 o 
   2   5  12      829.56     1000.33     59.90 o 
   3   5  12     3543.44     3335.36     87.58 o 
   4   5  12     2131.22     1941.23     82.15 o 
   5   5  12       25.88        9.69     62.33 o 
   6   5  12        4.09      -68.96    103.21 o 
   7   5  12       41.82      247.67    122.39 o 
   8   5  12       21.17       57.08    128.63 o 
   9   5  12       40.07      108.23    132.89 o 
  10   5  12        0.15       14.16    166.38 o 
 -10   6  12     1280.20     1663.69    430.34 o 
  -9   6  12       30.33        5.72     90.72 o 
  -8   6  12      580.47      646.51    107.73 o 
  -7   6  12      557.04      617.87    107.47 o 
  -6   6  12     6545.60     5908.72    191.78 o 
  -5   6  12      666.66      635.42     83.38 o 
  -4   6  12     6861.69     6924.67    204.09 o 
  -3   6  12     2406.47     2482.94     88.88 o 
  -2   6  12     2204.60     2169.15     82.03 o 
  -1   6  12      982.56      969.83     71.04 o 
   0   6  12      246.83      333.00     50.40 o 
   1   6  12     2487.86     2519.57     76.24 o 
   2   6  12      248.84      224.73     42.62 o 
   3   6  12     2790.05     2713.41     95.38 o 
   4   6  12     2791.35     2962.61    100.87 o 
   5   6  12        1.26       55.65     52.75 o 
   6   6  12      348.54      277.81    121.32 o 
   7   6  12      134.28       80.22    117.98 o 
   8   6  12     1946.66     2287.80    200.18 o 
   9   6  12      310.70      407.36    163.64 o 
  10   6  12      319.59      428.36    184.95 o 
 -10   7  12       62.30       72.76    107.30 o 
  -9   7  12     1801.76     1952.24    166.61 o 
  -8   7  12       80.23      -40.77     80.98 o 
  -7   7  12     4192.82     4093.68    169.25 o 
  -6   7  12       49.49      -54.88     65.24 o 
  -5   7  12     4470.90     4126.39    227.27 o 
  -4   7  12     3333.53     3503.23    145.90 o 
  -3   7  12      476.32      476.37     59.48 o 
  -2   7  12     1910.56     2135.51    109.50 o 
  -1   7  12      122.49       86.14     45.12 o 
   0   7  12     5320.16     5379.17    132.87 o 
   1   7  12        5.20       62.34     37.92 o 
   2   7  12     2142.57     2024.32     71.48 o 
   3   7  12     3244.20     3358.06    112.85 o 
   4   7  12      527.70      433.04    123.13 o 
   5   7  12       10.42      -46.97     53.78 o 
   6   7  12      909.17      979.79    168.21 o 
   7   7  12     1706.99     1846.80    189.83 o 
   8   7  12       11.17     -114.63    137.16 o 
   9   7  12      373.29      490.93    171.41 o 
  10   7  12     1014.04      922.95    209.92 o 
 -10   8  12      459.52      550.59    130.77 o 
  -9   8  12        3.95      -33.15     94.65 o 
  -8   8  12       46.86      209.52     93.49 o 
  -7   8  12       12.24      -28.19     73.09 o 
  -6   8  12      284.77      568.23    257.41 o 
  -5   8  12       33.55       -4.68     70.52 o 
  -4   8  12       48.15      -62.05     62.05 o 
  -3   8  12     3074.45     3017.59    135.26 o 
  -2   8  12     1157.28     1123.18     71.28 o 
  -1   8  12     1451.69     1685.47     77.59 o 
   0   8  12      217.16       95.91     62.58 o 
   1   8  12     1687.99     1624.36     66.48 o 
   2   8  12      142.95      214.06     93.62 o 
   3   8  12      531.54      490.99     63.39 o 
   4   8  12       51.61       57.26     52.09 o 
   5   8  12        3.03      -47.44     56.72 o 
   6   8  12        5.05       -3.96     77.15 o 
   7   8  12       35.30     -115.54    115.54 o 
   8   8  12      514.49      574.20    185.56 o 
   9   8  12        4.92       58.15    161.97 o 
  -9   9  12     1274.02     1374.86    150.33 o 
  -8   9  12        0.36      -44.61     87.36 o 
  -7   9  12      887.43      780.66    146.97 o 
  -6   9  12      102.09       87.06     75.14 o 
  -5   9  12     1874.64     1806.77    125.05 o 
  -4   9  12        9.69       85.45     70.35 o 
  -3   9  12     3255.56     2885.71    134.54 o 
  -2   9  12      939.67      974.50    102.47 o 
  -1   9  12       16.81       16.97     60.16 o 
   0   9  12      819.04      987.76    134.04 o 
   1   9  12       21.89        4.52     41.38 o 
   2   9  12     2719.14     2727.54    100.89 o 
   3   9  12     1459.83     1476.82    104.60 o 
   4   9  12     1137.12     1527.86    124.98 o 
   5   9  12      560.47      559.68    158.72 o 
   6   9  12       62.60       22.75     85.34 o 
   7   9  12      297.56      352.56    146.44 o 
   8   9  12       19.54       61.04    145.53 o 
   9   9  12      194.73      174.15    181.30 o 
  -9  10  12       90.42      112.25    110.06 o 
  -8  10  12     1720.47     1956.67    147.53 o 
  -7  10  12      991.30     1043.83    179.93 o 
  -6  10  12     1305.32     1396.87    126.58 o 
  -5  10  12       29.57      -69.49     80.83 o 
  -4  10  12     3368.07     3289.30    152.14 o 
  -3  10  12     5461.25     5115.97    184.42 o 
  -2  10  12     2615.75     2620.00    133.58 o 
  -1  10  12     2163.09     2164.13    120.77 o 
   0  10  12      125.47      -64.56     64.56 o 
   1  10  12     2317.49     2288.91    105.66 o 
   2  10  12       84.76       -3.18     52.79 o 
   3  10  12       41.01      -18.90     58.78 o 
   4  10  12     1077.30     1549.36    285.58 o 
   5  10  12     1196.72     1333.42    129.05 o 
   6  10  12     2263.98     2365.62    145.19 o 
   7  10  12        0.55      102.30    144.92 o 
   8  10  12      826.23     1242.77    217.53 o 
  -8  11  12        4.20      -11.93     96.01 o 
  -7  11  12      404.61      542.36    107.62 o 
  -6  11  12      116.84      116.92     84.72 o 
  -5  11  12      173.29      295.99     95.23 o 
  -4  11  12      631.19      480.17     95.79 o 
  -3  11  12       70.65        2.57     73.87 o 
  -2  11  12     1006.36      780.62    104.04 o 
  -1  11  12       50.35      -11.89     69.75 o 
   0  11  12      143.21      226.37     78.95 o 
   1  11  12      674.33      615.77     80.01 o 
   2  11  12      123.83      242.16     82.47 o 
   3  11  12      141.64       95.75     80.39 o 
   4  11  12        2.56       80.43     81.14 o 
   5  11  12      596.28      549.95    108.67 o 
   6  11  12      233.77      336.12    106.87 o 
   7  11  12      113.06      242.19    156.18 o 
   8  11  12      459.44      243.26    176.89 o 
  -8  12  12      565.74      348.78    116.32 o 
  -7  12  12        0.15        5.39     94.06 o 
  -6  12  12      232.45      161.61     87.61 o 
  -5  12  12       30.25       64.28    119.35 o 
  -4  12  12      134.26      144.88     93.70 o 
  -3  12  12        4.01      -48.26     76.27 o 
  -2  12  12     2258.98     2017.30    194.39 o 
  -1  12  12     2812.58     2754.27    145.39 o 
   0  12  12       50.64      114.99     79.68 o 
   1  12  12       29.62       25.58     89.36 o 
   2  12  12       42.83      111.26     82.11 o 
   3  12  12       52.74       73.12     80.35 o 
   4  12  12      427.00      458.01    104.31 o 
   5  12  12      163.67      206.18    101.03 o 
   6  12  12     1440.32     2067.97    234.73 o 
   7  12  12       97.48      223.32    165.77 o 
  -7  13  12     1784.93     2052.90    156.76 o 
  -6  13  12      420.65      466.12    152.68 o 
  -5  13  12      556.46      646.47    157.93 o 
  -4  13  12      165.34      133.78     91.84 o 
  -3  13  12     1681.43     1676.30    133.31 o 
  -2  13  12     1365.60     1313.74    138.27 o 
  -1  13  12      263.56      276.73     91.03 o 
   0  13  12     3582.64     3775.86    171.45 o 
   1  13  12        4.64       -6.65     83.69 o 
   2  13  12     1102.34     1235.71    132.60 o 
   3  13  12      103.20       18.36    123.61 o 
   4  13  12     1455.45     1655.68    154.05 o 
   5  13  12      807.64      801.10    133.60 o 
   6  13  12      294.22      189.83    120.21 o 
  -6  14  12      213.68      199.87    146.29 o 
  -5  14  12       10.92      -90.49    100.14 o 
  -4  14  12       68.07       78.73     92.88 o 
  -3  14  12      216.40      119.21     94.90 o 
  -2  14  12      625.41      459.88    108.92 o 
  -1  14  12      830.73      836.86    122.28 o 
   0  14  12      101.72      262.09     98.94 o 
   1  14  12      811.56      762.23    119.25 o 
   2  14  12       52.42       35.41     90.57 o 
   3  14  12       23.22       21.86    183.89 o 
   4  14  12       31.31       87.70    103.93 o 
   5  14  12      930.44      978.08    150.39 o 
   6  14  12      618.08      485.45    202.92 o 
  -5  15  12      444.91      481.11    124.29 o 
  -4  15  12      243.09      290.86    108.78 o 
  -3  15  12        8.66       -3.45     99.11 o 
  -2  15  12        7.70      -51.66    154.36 o 
  -1  15  12       97.80      135.66    100.02 o 
   0  15  12      654.11      848.89    216.31 o 
   1  15  12        7.47      -67.20     95.84 o 
   2  15  12      176.74       83.46    106.52 o 
   3  15  12       85.81        9.35    105.01 o 
   4  15  12        7.24       18.96    109.65 o 
  -3  16  12      756.90      892.16    140.40 o 
  -2  16  12      118.80      128.43    117.89 o 
  -1  16  12      423.99      269.93    132.13 o 
   0  16  12       83.01      -10.97    105.30 o 
   1  16  12     1599.92     1831.38    167.04 o 
   2  16  12      232.46      107.97    111.69 o 
   3  16  12      661.71      792.61    277.66 o 
 -10   1  13      139.70      100.10     95.34 o 
  -9   1  13     2264.79     2275.13    179.78 o 
  -8   1  13     1922.18     1938.73    139.17 o 
  -7   1  13     1417.17     1528.88    122.06 o 
  -6   1  13     1003.85      971.59    142.33 o 
  -5   1  13      583.11      802.82     91.16 o 
  -4   1  13     3066.70     3166.64    127.63 o 
  -3   1  13      485.16      617.83    110.59 o 
  -2   1  13     3551.96     3391.93    118.53 o 
  -1   1  13     2367.91     2278.92     77.64 o 
   0   1  13     2941.65     3263.14     79.98 o 
   1   1  13     2719.69     2641.88     73.36 o 
   2   1  13      324.23      215.24     60.93 o 
   3   1  13     1725.88     1699.12     76.19 o 
   4   1  13      406.66      243.66     54.22 o 
   5   1  13      862.43      581.21    173.54 o 
   6   1  13      195.75       78.58    104.88 o 
   7   1  13      580.01      531.91     90.10 o 
   8   1  13       25.35       15.15     85.85 o 
   9   1  13      231.99       68.14    103.82 o 
  10   1  13      962.56      712.39    143.63 o 
 -10   2  13     1161.34     1041.13    255.74 o 
  -9   2  13       32.52       84.80     93.97 o 
  -8   2  13     1779.10     1852.29    128.33 o 
  -7   2  13     3498.97     3879.23    168.65 o 
  -6   2  13     1473.34     1486.62    127.03 o 
  -5   2  13     1568.41     1496.81     97.61 o 
  -4   2  13       52.91        9.91     53.27 o 
  -3   2  13     6962.86     6881.93    264.64 o 
  -2   2  13      227.91      178.18     42.88 o 
  -1   2  13     3189.93     3045.34     77.76 o 
   0   2  13     5790.62     5479.73    110.15 o 
   1   2  13     1987.68     1867.08     63.66 o 
   2   2  13     1427.77     1441.32     58.32 o 
   3   2  13      467.90      401.92     55.52 o 
   4   2  13      567.08      417.40     69.79 o 
   5   2  13       55.92       -8.94     59.23 o 
   6   2  13     3629.56     3661.34    212.96 o 
   7   2  13     2359.82     2292.98    184.04 o 
   8   2  13      207.92       21.62    123.76 o 
   9   2  13       80.10       83.57    138.37 o 
  10   2  13      688.07      599.01    179.78 o 
 -10   3  13       21.80      -82.11     94.82 o 
  -9   3  13      499.63      360.54    100.51 o 
  -8   3  13       48.05       77.61     80.46 o 
  -7   3  13        2.98      -20.52     94.08 o 
  -6   3  13      814.67      769.90     97.05 o 
  -5   3  13      241.38      294.77     55.46 o 
  -4   3  13      356.03      424.32     99.33 o 
  -3   3  13      738.60      974.15     70.17 o 
  -2   3  13     2627.73     2559.32     74.74 o 
  -1   3  13        8.99      -25.67     31.45 o 
   0   3  13       12.21       22.59     34.40 o 
   1   3  13      112.28       75.06     36.22 o 
   2   3  13     2185.88     2170.85     70.03 o 
   3   3  13      308.48      269.60     59.42 o 
   4   3  13       31.03      -14.43     46.41 o 
   5   3  13      509.01      291.46    123.84 o 
   6   3  13        5.53      106.71    108.54 o 
   7   3  13       78.18      236.41    124.52 o 
   8   3  13       11.88       42.78    126.35 o 
   9   3  13        0.06       65.61    142.94 o 
  10   3  13       24.55      269.14    178.10 o 
 -10   4  13     2010.57     2255.53    231.08 o 
  -9   4  13      593.56      502.95    165.77 o 
  -8   4  13        1.45      105.49    129.85 o 
  -7   4  13       27.35       24.60     83.80 o 
  -6   4  13     1061.13     1238.40    111.51 o 
  -5   4  13     2194.54     2180.85    111.18 o 
  -4   4  13       81.19       86.66     48.01 o 
  -3   4  13     5095.25     4749.55    155.80 o 
  -2   4  13       62.91       28.80     34.77 o 
  -1   4  13     2250.30     2255.97     82.88 o 
   0   4  13      203.17      161.69     38.83 o 
   1   4  13     2179.01     2256.63     71.89 o 
   2   4  13      247.60      250.50     42.26 o 
   3   4  13       24.51      -37.52     37.52 o 
   4   4  13      734.10      556.05    122.62 o 
   5   4  13      226.01      234.98     73.61 o 
   6   4  13      303.41      296.23    118.74 o 
   7   4  13       22.19       22.22    123.30 o 
   8   4  13      402.61      172.02    132.28 o 
   9   4  13      524.05      647.42    168.67 o 
  10   4  13       52.55     -149.64    149.64 o 
 -10   5  13      114.14       76.72    148.88 o 
  -9   5  13      731.81      647.11    174.60 o 
  -8   5  13      509.73      581.50    104.95 o 
  -7   5  13      484.19      506.35     95.23 o 
  -6   5  13     2679.78     2488.00    127.18 o 
  -5   5  13      168.24      183.08     67.04 o 
  -4   5  13     7440.22     7364.84    210.50 o 
  -3   5  13       58.59       23.80     68.81 o 
  -2   5  13     4889.49     4672.08    103.32 o 
  -1   5  13      449.60      492.15     74.16 o 
   0   5  13     2562.53     2544.56     77.22 o 
   1   5  13      534.81      521.55     58.18 o 
   2   5  13      360.52      321.28     50.71 o 
   3   5  13     5233.37     5502.37    117.83 o 
   4   5  13      142.71      121.03     50.51 o 
   5   5  13      396.82      346.09     80.50 o 
   6   5  13        9.02       92.10    120.72 o 
   7   5  13     2471.55     2934.31    215.25 o 
   8   5  13      196.55      110.52    140.96 o 
   9   5  13      261.44      226.66    159.23 o 
  10   5  13      604.13      621.99    190.59 o 
 -10   6  13      193.50       48.26    156.79 o 
  -9   6  13      553.35      540.75    133.12 o 
  -8   6  13        9.12      -37.58     82.27 o 
  -7   6  13      397.25      266.33    128.63 o 
  -6   6  13     1237.27     1460.72    118.65 o 
  -5   6  13      370.98      296.85     73.55 o 
  -4   6  13      562.63      508.38     85.92 o 
  -3   6  13     2383.19     2410.94    108.23 o 
  -2   6  13      870.92     1099.27    101.46 o 
  -1   6  13      148.03       73.68     44.41 o 
   0   6  13      129.28      110.74     40.70 o 
   1   6  13      859.87      820.20     59.97 o 
   2   6  13      456.28      498.92     52.49 o 
   3   6  13       30.61       37.65     43.03 o 
   4   6  13     1422.43     1387.42     82.26 o 
   5   6  13       78.20       29.23     70.10 o 
   6   6  13        0.57      -69.26    109.30 o 
   7   6  13       17.36      -16.29    127.26 o 
   8   6  13      181.03      266.09    151.62 o 
   9   6  13       35.77      -27.71    155.57 o 
  -9   7  13      293.76      458.55    108.57 o 
  -8   7  13       95.97       46.94    119.50 o 
  -7   7  13      302.64      139.87    176.20 o 
  -6   7  13      644.34      677.25    132.13 o 
  -5   7  13       44.44      123.30    105.04 o 
  -4   7  13     1045.75     1184.93    112.70 o 
  -3   7  13       15.87      -15.37     45.79 o 
  -2   7  13     1545.45     1398.25     73.94 o 
  -1   7  13      123.71       91.93     48.29 o 
   0   7  13      191.24      154.85     43.41 o 
   1   7  13      572.20      516.86     55.04 o 
   2   7  13     1310.56     1351.78     80.68 o 
   3   7  13      944.56     1239.93    130.48 o 
   4   7  13      173.21      152.68     57.62 o 
   5   7  13      234.47      228.92     63.58 o 
   6   7  13      285.19      152.99    122.24 o 
   7   7  13       71.60      193.94    137.76 o 
   8   7  13       29.62      159.68    153.44 o 
   9   7  13        0.69       -2.89    170.65 o 
  -9   8  13      101.56       98.32    105.89 o 
  -8   8  13      586.88      499.35    112.05 o 
  -7   8  13     1193.16     1240.98    126.57 o 
  -6   8  13      944.20     1087.41    114.98 o 
  -5   8  13     4124.01     4081.64    168.85 o 
  -4   8  13      253.74      156.58     74.89 o 
  -3   8  13     2569.23     2351.96    124.86 o 
  -2   8  13       30.34      -24.58     44.92 o 
  -1   8  13     3004.31     3011.93    105.99 o 
   0   8  13      888.22      988.45     66.08 o 
   1   8  13     1875.27     1931.45     73.39 o 
   2   8  13     2667.18     2581.42     84.76 o 
   3   8  13      235.22      105.36     76.49 o 
   4   8  13     1617.76     1646.70     87.21 o 
   5   8  13        1.69       30.44     62.52 o 
   6   8  13      386.66      212.20    134.72 o 
   7   8  13        5.39       39.58    141.72 o 
   8   8  13      281.39      252.09    154.05 o 
   9   8  13     1020.83     1306.40    246.61 o 
  -9   9  13       33.72      133.41    109.47 o 
  -8   9  13      269.38      293.28    124.29 o 
  -7   9  13      398.38      379.89     98.29 o 
  -6   9  13      868.79      922.91    241.73 o 
  -5   9  13       98.59       78.70     79.08 o 
  -4   9  13     2663.72     2835.27    180.16 o 
  -3   9  13      191.67      228.57     73.49 o 
  -2   9  13      268.48      204.85     75.72 o 
  -1   9  13      133.57       93.00     69.84 o 
   0   9  13     3036.50     2857.80     88.56 o 
   1   9  13      324.75      253.46     50.62 o 
   2   9  13      169.68      124.48     56.15 o 
   3   9  13     1081.03     1148.51    153.31 o 
   4   9  13       15.19        9.91     59.82 o 
   5   9  13        2.05      -64.15     64.15 o 
   6   9  13      115.86      259.06    106.56 o 
   7   9  13      973.68      978.81    184.04 o 
   8   9  13      140.60       40.34    164.10 o 
  -8  10  13      849.28     1062.22    169.35 o 
  -7  10  13      416.17      342.33    102.57 o 
  -6  10  13        9.63      -95.72    115.01 o 
  -5  10  13       67.70      128.85     85.15 o 
  -4  10  13        8.48      -17.40     76.22 o 
  -3  10  13        5.05       72.81     74.94 o 
  -2  10  13      225.04       21.19     89.05 o 
  -1  10  13      541.51      513.11     92.76 o 
   0  10  13      157.46      145.50     84.40 o 
   1  10  13      214.71      110.92     61.70 o 
   2  10  13      244.66      190.76     61.53 o 
   3  10  13       51.11       -2.98     59.65 o 
   4  10  13        1.16        5.78     82.76 o 
   5  10  13       83.35      114.26     92.35 o 
   6  10  13      796.19      966.39    127.66 o 
   7  10  13      427.86      476.01    184.19 o 
   8  10  13      630.01       51.30    165.77 o 
  -8  11  13      740.90      488.33    120.55 o 
  -7  11  13      800.07      865.88    121.55 o 
  -6  11  13     1478.97     1476.99    139.07 o 
  -5  11  13       60.57       75.93     85.64 o 
  -4  11  13     2145.01     1972.83    223.54 o 
  -3  11  13       21.71       30.33     78.30 o 
  -2  11  13     2867.94     2480.68    136.96 o 
  -1  11  13     1073.83      966.62    113.96 o 
   0  11  13     1349.09     1494.77     97.47 o 
   1  11  13       24.81       -9.19     61.01 o 
   2  11  13      323.97      361.64     94.15 o 
   3  11  13      623.41      810.70    147.96 o 
   4  11  13       95.02      127.10     92.27 o 
   5  11  13     2035.16     2223.40    142.65 o 
   6  11  13     2529.32     2949.19    168.43 o 
   7  11  13      107.34      353.47    177.50 o 
  -7  12  13     2460.16     2353.09    153.52 o 
  -6  12  13        2.93       99.64    106.71 o 
  -5  12  13      786.11      524.76    110.83 o 
  -4  12  13      104.98       83.90     89.25 o 
  -3  12  13     1053.19     1024.07    121.99 o 
  -2  12  13      146.03      129.50     87.33 o 
  -1  12  13     2606.90     2491.75    141.21 o 
   0  12  13     3896.64     4070.94    181.45 o 
   1  12  13      188.94       61.03    118.89 o 
   2  12  13      156.07       34.00     87.77 o 
   3  12  13      424.30      619.79    108.15 o 
   4  12  13      468.94      456.62    108.97 o 
   5  12  13        0.35     -100.13    100.13 o 
   6  12  13       58.83       87.35    110.97 o 
  -6  13  13        0.56       12.79    148.72 o 
  -5  13  13       11.27      -93.61     93.61 o 
  -4  13  13        0.75      -70.20     88.35 o 
  -3  13  13       10.94      -85.40     85.40 o 
  -2  13  13      131.43       75.16     89.64 o 
  -1  13  13      341.32      330.27     98.77 o 
   0  13  13       41.62       45.90     90.51 o 
   1  13  13        9.88      -37.77    145.53 o 
   2  13  13        0.40      101.16     89.29 o 
   3  13  13       34.26      133.10     97.87 o 
   4  13  13       72.26      126.32    104.16 o 
   5  13  13        0.36       13.98    111.54 o 
   6  13  13        1.29     -111.05    117.98 o 
  -5  14  13      399.15      157.88    110.73 o 
  -4  14  13       28.68       -2.03     97.72 o 
  -3  14  13      903.05      858.20    154.51 o 
  -2  14  13      140.07       35.10     98.79 o 
  -1  14  13      324.76      253.51    103.62 o 
   0  14  13       85.87      174.56    102.89 o 
   1  14  13      757.85      685.25    120.67 o 
   2  14  13      590.10      466.96    114.64 o 
   3  14  13      142.31      -36.43    101.03 o 
   4  14  13      318.54      362.14    120.49 o 
   5  14  13       20.32      -29.16    117.17 o 
  -4  15  13      876.08      446.78    166.08 o 
  -3  15  13        8.09     -102.36    102.36 o 
  -2  15  13      831.11      654.12    149.94 o 
  -1  15  13      445.68      434.59    113.35 o 
   0  15  13      426.61      513.49    123.73 o 
   1  15  13      520.86      291.01    121.78 o 
   2  15  13       20.61      -77.29    102.61 o 
   3  15  13      659.05      852.12    144.44 o 
  -1  16  13      221.49      116.36    116.78 o 
   0  16  13      523.45      591.88    159.15 o 
   1  16  13      146.90      -16.59    179.63 o 
 -10   0  14      624.95      335.81    153.14 o 
  -9   0  14     1263.96     1226.33    207.18 o 
  -8   0  14       27.78      -78.70    117.21 o 
  -7   0  14     6916.50     6650.60    314.65 o 
  -6   0  14      180.29      176.13    107.17 o 
  -5   0  14     1583.99     1637.04    149.79 o 
  -4   0  14       46.70       36.84     74.59 o 
  -3   0  14     5898.36     5677.26    239.15 o 
  -2   0  14      424.82      455.31     94.38 o 
  -1   0  14     1530.16     1635.89     89.82 o 
   0   0  14     6752.53     6813.20    178.45 o 
   1   0  14      330.38      269.44     93.01 o 
   2   0  14     1244.24     1438.08    125.89 o 
   3   0  14       22.62       75.81     80.98 o 
   4   0  14     5322.29     5362.77    245.84 o 
   5   0  14      764.87     1013.06    153.29 o 
 -10   1  14       47.94      119.83    107.40 o 
  -9   1  14      213.37      106.00     98.69 o 
  -8   1  14     1145.15     1355.14    140.14 o 
  -7   1  14        0.40      -30.48     74.94 o 
  -6   1  14      844.20     1160.49    260.38 o 
  -5   1  14      573.82      607.58    126.42 o 
  -4   1  14      843.03     1143.70    100.94 o 
  -3   1  14       16.32      -31.26     49.51 o 
  -2   1  14     1899.84     2069.21    140.05 o 
  -1   1  14     3215.04     3507.92     89.17 o 
   0   1  14      556.89      693.93     62.47 o 
   1   1  14      533.65      451.60     70.88 o 
   2   1  14      272.99      278.57     83.65 o 
   3   1  14     1828.68     1943.30    103.28 o 
   4   1  14       92.41      -11.28    114.32 o 
   5   1  14       13.11       14.05     64.85 o 
   6   1  14     1035.41     1010.17    149.49 o 
   7   1  14        1.65       83.42    115.23 o 
   8   1  14      122.28      143.09    135.02 o 
   9   1  14      216.58       40.95    146.29 o 
  10   1  14      319.78      132.89    173.84 o 
 -10   2  14       13.24       46.08    104.92 o 
  -9   2  14      119.84       65.97     99.10 o 
  -8   2  14        3.50       88.50     85.14 o 
  -7   2  14      578.87      571.77    101.20 o 
  -6   2  14      213.41      142.88     74.81 o 
  -5   2  14     2223.07     2341.35    120.38 o 
  -4   2  14      305.14      360.71    126.20 o 
  -3   2  14      131.08      119.70     57.52 o 
  -2   2  14       45.49       83.41     51.46 o 
  -1   2  14      275.67      238.17     46.77 o 
   0   2  14      249.07      363.61     64.67 o 
   1   2  14      389.70      425.73     56.30 o 
   2   2  14     4063.01     4136.47    115.36 o 
   3   2  14      187.61      191.05     52.95 o 
   4   2  14      337.75      297.67     57.47 o 
   5   2  14       11.30      -26.30     83.04 o 
   6   2  14       90.45       47.80    107.47 o 
   7   2  14      150.17       80.53    124.83 o 
   8   2  14       68.91      174.15    139.44 o 
   9   2  14      469.09      549.38    178.87 o 
 -10   3  14      798.58      734.09    131.48 o 
  -9   3  14      409.40      339.88    100.32 o 
  -8   3  14     1532.54     1558.72    143.79 o 
  -7   3  14      719.63      688.72    106.31 o 
  -6   3  14     3862.86     3925.61    267.54 o 
  -5   3  14     1229.43     1592.94    123.30 o 
  -4   3  14     1588.91     1484.28     96.19 o 
  -3   3  14      709.82      951.86     89.21 o 
  -2   3  14     1513.33     1399.67     73.88 o 
  -1   3  14     6126.54     6020.53    171.05 o 
   0   3  14     2811.89     3055.19     99.77 o 
   1   3  14     3459.90     3359.18     88.43 o 
   2   3  14        2.28       51.48     45.47 o 
   3   3  14     2847.61     2923.99    102.31 o 
   4   3  14      423.64      289.63     59.84 o 
   5   3  14        2.38      -34.71     66.95 o 
   6   3  14     1696.41     1911.65    175.82 o 
   7   3  14      131.35      147.81    131.83 o 
   8   3  14      687.18      618.34    164.40 o 
   9   3  14       39.56      122.69    156.18 o 
 -10   4  14      547.97      655.89    125.14 o 
  -9   4  14      708.98      764.87    118.69 o 
  -8   4  14       12.80      -78.23     80.27 o 
  -7   4  14     1379.53     1646.43    135.94 o 
  -6   4  14      133.25       61.17     69.75 o 
  -5   4  14      777.56      943.84     99.72 o 
  -4   4  14      625.39      703.57     85.27 o 
  -3   4  14     4430.66     4504.58    122.74 o 
  -2   4  14     1500.64     1443.37     74.26 o 
  -1   4  14     2237.23     2279.03     86.84 o 
   0   4  14     2242.97     2093.96     73.64 o 
   1   4  14      209.73      211.61     44.76 o 
   2   4  14      452.55      562.35     64.85 o 
   3   4  14      492.83      534.16     70.33 o 
   4   4  14      318.34      123.12     99.47 o 
   5   4  14      592.57      432.24     90.29 o 
   6   4  14      414.92      381.17    136.55 o 
   7   4  14     1187.28     1086.13    176.89 o 
   8   4  14        0.08      -67.44    130.61 o 
   9   4  14      193.04      117.06    163.19 o 
  -9   5  14        0.67      158.31    149.79 o 
  -8   5  14       28.36      -37.45    117.98 o 
  -7   5  14      414.31      347.99    134.87 o 
  -6   5  14       45.76       64.70    106.71 o 
  -5   5  14       35.24       11.41     87.61 o 
  -4   5  14       16.55       37.13     51.45 o 
  -3   5  14      547.37      487.26     52.79 o 
  -2   5  14       14.76       -4.55     51.02 o 
  -1   5  14      379.75      272.03     53.80 o 
   0   5  14        0.56      -29.82     40.35 o 
   1   5  14       60.96       33.66     50.40 o 
   2   5  14      221.08      172.19     56.47 o 
   3   5  14        8.06      -14.23     48.75 o 
   4   5  14      239.95       62.56     97.73 o 
   5   5  14      184.37      164.74     79.43 o 
   6   5  14      161.76      174.76    126.20 o 
   7   5  14      106.66        7.15    138.68 o 
   8   5  14       10.74      142.03    159.68 o 
   9   5  14        0.64     -122.39    160.90 o 
  -9   6  14      709.39      464.29    169.28 o 
  -8   6  14        5.05      -91.79    124.67 o 
  -7   6  14     1127.64     1230.26    293.95 o 
  -6   6  14      179.90       84.31     74.78 o 
  -5   6  14     3761.95     3411.82    213.73 o 
  -3   6  14     2584.99     2502.16    114.84 o 
  -2   6  14     3640.19     3482.50    132.96 o 
  -1   6  14       54.28      116.11     48.77 o 
   0   6  14      541.29      807.21     70.09 o 
   1   6  14     2505.53     2496.14     81.35 o 
   2   6  14     6685.94     6496.93    134.08 o 
   3   6  14     1203.61     1374.87     89.73 o 
   4   6  14      114.84       44.51     72.85 o 
   5   6  14      316.01      307.19     85.12 o 
   6   6  14      259.46      449.68    142.48 o 
   7   6  14      147.50     -107.93    126.20 o 
   8   6  14      242.22       29.38    157.71 o 
   9   6  14      860.82     1169.09    220.12 o 
  -9   7  14      142.11       11.42    154.81 o 
  -8   7  14      991.58     1011.20    126.72 o 
  -7   7  14       30.92       16.33     81.29 o 
  -6   7  14     1654.28     1692.55    182.52 o 
  -5   7  14      151.17       72.00    107.93 o 
  -4   7  14     2767.04     2829.03    105.71 o 
  -3   7  14     1851.51     1659.66     84.62 o 
  -2   7  14      371.98      329.69     63.01 o 
  -1   7  14     2224.27     2242.46     90.72 o 
   0   7  14     1125.88     1460.68     78.96 o 
   1   7  14     3011.18     2939.44     89.47 o 
   2   7  14      574.71      610.07    103.05 o 
   3   7  14     2046.38     2090.96     93.64 o 
   4   7  14      237.41      228.20     63.83 o 
   5   7  14      179.86      -76.43     76.43 o 
   6   7  14      340.18      475.10    155.88 o 
   7   7  14      369.54      348.75    150.40 o 
   8   7  14      146.99       16.74    153.60 o 
  -9   8  14      147.22      215.40    154.97 o 
  -8   8  14      347.54      157.95    179.78 o 
  -7   8  14       21.28      -45.81     86.54 o 
  -6   8  14       30.07      -47.07    108.77 o 
  -5   8  14      326.81      305.96     87.63 o 
  -4   8  14      498.02      379.47     87.57 o 
  -3   8  14       37.87      -13.62     82.89 o 
  -2   8  14       20.99       15.85     52.62 o 
  -1   8  14       60.13       72.09     57.18 o 
   0   8  14      222.87      126.86     47.31 o 
   1   8  14       38.57       54.39     46.90 o 
   2   8  14      232.21      251.50     52.17 o 
   3   8  14       87.20       88.88    107.61 o 
   4   8  14      106.97      168.58     64.54 o 
   5   8  14       33.84      -26.03     88.60 o 
   6   8  14      639.34      793.10    177.65 o 
   7   8  14      124.65      188.61    152.23 o 
   8   8  14      129.87      119.19    164.40 o 
  -8   9  14      695.70      647.21    128.88 o 
  -7   9  14      126.11       41.39     92.51 o 
  -6   9  14      659.90      640.45    104.69 o 
  -5   9  14        7.38     -181.21    195.76 o 
  -4   9  14     1293.07     1494.13    132.80 o 
  -3   9  14      270.31      187.53     77.58 o 
  -2   9  14     1080.31     1211.64    174.07 o 
  -1   9  14     2978.70     2803.97    137.98 o 
   0   9  14        2.72      -24.21     47.44 o 
   1   9  14      988.88     1174.32    118.25 o 
   2   9  14       32.44       82.09     61.74 o 
   3   9  14      727.83      715.87    109.17 o 
   4   9  14      568.32      414.96     96.16 o 
   5   9  14     1640.31     1862.15    106.39 o 
   6   9  14      991.83     1365.77    209.46 o 
   7   9  14        6.19      -87.53    155.42 o 
   8   9  14       62.55      -35.77    172.32 o 
  -8  10  14      198.08      303.54    151.01 o 
  -7  10  14     2429.54     2411.57    150.07 o 
  -6  10  14       43.03      -30.03     81.66 o 
  -5  10  14      986.03      795.52    119.84 o 
  -4  10  14      658.21      634.89    106.58 o 
  -3  10  14     1415.33     1508.69    174.22 o 
  -2  10  14     1155.45     1265.61    363.90 o 
  -1  10  14      695.38      671.70    255.28 o 
   0  10  14     2852.70     2889.84    114.03 o 
   1  10  14        8.28      -54.94     60.53 o 
   2  10  14     1289.20     1491.26    105.69 o 
   3  10  14       11.01       64.77     92.12 o 
   4  10  14     1061.29     1416.82    136.66 o 
   5  10  14      404.19      608.05    240.44 o 
   6  10  14      383.41      351.79    165.93 o 
   7  10  14      352.38      421.82    181.00 o 
  -7  11  14      253.98      358.93    114.14 o 
  -6  11  14       13.26      -17.47    142.41 o 
  -5  11  14       36.28       57.26     92.91 o 
  -4  11  14      966.62      907.09    186.93 o 
  -3  11  14      686.47      555.52    104.14 o 
  -2  11  14       25.72       -3.14     82.34 o 
  -1  11  14      275.32      192.95     86.52 o 
   0  11  14       47.94       11.74     64.28 o 
   1  11  14      236.18      101.95     68.14 o 
   2  11  14       12.34       -2.76     84.27 o 
   3  11  14      659.38      614.88    112.48 o 
   4  11  14        7.58       14.47     95.34 o 
   5  11  14       12.05      106.04    103.68 o 
   6  11  14      100.19       56.93    158.31 o 
  -6  12  14        8.40      -26.64     95.16 o 
  -5  12  14      517.11      426.60    113.94 o 
  -4  12  14        0.03      -87.40     87.40 o 
  -3  12  14      820.35      644.14    113.99 o 
  -2  12  14      100.77      145.09    136.62 o 
  -1  12  14      656.04      651.81    112.48 o 
   0  12  14      578.76      565.44    106.81 o 
   1  12  14        8.00       19.45    102.98 o 
   2  12  14      116.89       57.10     96.51 o 
   3  12  14      106.73       70.42     98.96 o 
   4  12  14       34.49       32.98     98.88 o 
   5  12  14       71.57       48.79    113.28 o 
   6  12  14      277.96      383.26    131.75 o 
  -5  13  14      200.61       70.57    182.44 o 
  -4  13  14     1402.02     1348.07    146.90 o 
  -3  13  14      193.63       89.99     96.09 o 
  -2  13  14      651.74      502.68    142.64 o 
  -1  13  14     1662.43     1856.51    159.77 o 
   0  13  14      152.44      337.61    105.35 o 
   1  13  14      956.01     1020.28    177.65 o 
   2  13  14       78.53      143.39    103.58 o 
   3  13  14      919.69     1117.11    141.59 o 
   4  13  14      151.46      249.72    116.83 o 
   5  13  14      805.98     1068.52    319.75 o 
  -4  14  14      333.86      295.43    117.22 o 
  -3  14  14       36.52       52.20    105.28 o 
  -2  14  14        5.21      -95.81     95.81 o 
  -1  14  14      372.43      299.80    113.90 o 
   0  14  14     1088.57      898.81    133.40 o 
   1  14  14       59.90      131.67    106.07 o 
   2  14  14       70.03      121.92    110.45 o 
   3  14  14       10.91      -28.25    105.99 o 
  -2  15  14      122.23       35.30    130.53 o 
  -1  15  14       70.55       84.59    173.99 o 
   0  15  14       73.88      -26.16    111.34 o 
   1  15  14       63.49       65.65    150.40 o 
  -9   1  15       20.58       58.50    136.32 o 
  -8   1  15     1823.33     2239.54    215.17 o 
  -7   1  15      992.71     1106.83    178.18 o 
  -6   1  15      651.47      714.09    139.90 o 
  -5   1  15     2620.26     2482.08    127.26 o 
  -4   1  15     1201.79     1403.35    111.10 o 
  -3   1  15     1936.15     1801.57     99.10 o 
  -2   1  15       67.89        2.79     53.37 o 
  -1   1  15     1757.23     2033.20     89.25 o 
   0   1  15       28.32       24.09     56.87 o 
   1   1  15      599.01      441.50     78.09 o 
   2   1  15     4185.37     4167.57    149.13 o 
   3   1  15      608.28      527.72     80.86 o 
   4   1  15     1038.51     1119.42    106.61 o 
   5   1  15      619.12      436.26     87.88 o 
  -9   2  15     1143.10     1111.31    217.38 o 
  -8   2  15      110.80      103.00    118.58 o 
  -7   2  15     2651.64     2840.52    204.67 o 
  -6   2  15     4574.83     4265.06    238.61 o 
  -5   2  15       15.60      -62.68     62.68 o 
  -4   2  15     1555.13     1440.97     96.50 o 
  -3   2  15      755.79      761.46     87.67 o 
  -2   2  15     3640.61     3399.17    104.90 o 
  -1   2  15      130.02      134.00     49.49 o 
   0   2  15     5768.32     5654.71    139.41 o 
   1   2  15     2726.98     2832.83    122.84 o 
   2   2  15      547.60      601.27    150.78 o 
   3   2  15        4.60      -18.67     60.86 o 
   4   2  15     1025.71     1049.95    107.40 o 
   5   2  15      620.04      799.95    140.05 o 
  -9   3  15       58.00       80.82     97.86 o 
  -8   3  15      352.37      295.64     99.76 o 
  -7   3  15        2.62      -54.33     78.70 o 
  -6   3  15      122.35      196.12     80.54 o 
  -5   3  15      714.48      669.80     95.70 o 
  -4   3  15     1249.53     1522.09    115.02 o 
  -3   3  15      340.12      387.07     80.07 o 
  -2   3  15       59.50        0.37     53.01 o 
  -1   3  15     1851.41     1773.96     98.08 o 
   0   3  15      132.04       85.65     46.77 o 
   1   3  15      408.17      376.50     69.82 o 
   2   3  15      107.46       93.29     63.34 o 
   3   3  15       16.49      -40.52     61.49 o 
   4   3  15       36.97       73.02     56.69 o 
   5   3  15      120.98      168.65    105.19 o 
   6   3  15      778.22      664.47    151.01 o 
   7   3  15      510.76      644.22    168.82 o 
   8   3  15       78.80       -4.41    152.38 o 
   9   3  15       47.20      -90.42    156.18 o 
  -9   4  15      535.80      388.26    108.44 o 
  -8   4  15      209.31      362.81    117.90 o 
  -7   4  15       54.06       80.31     84.55 o 
  -6   4  15      117.85      142.18     79.12 o 
  -5   4  15      843.48      969.24    256.88 o 
  -4   4  15     2375.02     2581.49    124.01 o 
  -3   4  15       43.24      -45.14     59.36 o 
  -2   4  15     2250.15     2058.85    105.81 o 
  -1   4  15      436.67      515.83    105.49 o 
   0   4  15      624.54      771.68     71.08 o 
   1   4  15       41.68      -41.90     61.94 o 
   2   4  15     1878.01     1861.80     97.36 o 
   3   4  15     1018.46     1214.15     87.52 o 
   4   4  15       11.09      -28.41     56.36 o 
   5   4  15      883.66      876.67    133.88 o 
   6   4  15       38.45     -115.08    115.08 o 
   7   4  15        2.14       -0.30    148.72 o 
   8   4  15      126.39      -44.75    158.77 o 
   9   4  15      869.87      585.61    182.52 o 
  -9   5  15      317.54      283.74    105.54 o 
  -8   5  15      894.47     1013.64    125.93 o 
  -7   5  15      429.05      300.03    115.54 o 
  -6   5  15      843.43      951.40    111.39 o 
  -5   5  15     2080.60     1744.95    110.26 o 
  -4   5  15     1113.53     1407.72    125.36 o 
  -3   5  15     3860.48     3815.86    143.24 o 
  -2   5  15      545.63      693.45    222.02 o 
  -1   5  15     1942.45     1896.11    112.24 o 
   0   5  15        8.06       12.86     43.25 o 
   1   5  15     2022.11     1945.12     75.89 o 
   2   5  15     1235.29     1365.25     74.74 o 
   3   5  15     1179.48     1384.57    114.38 o 
   4   5  15      504.81      482.92     89.55 o 
   5   5  15        0.57       19.94     83.08 o 
   6   5  15     1502.00     1646.63    197.59 o 
   7   5  15      202.45      211.14    140.05 o 
   8   5  15      176.46     -102.30    159.84 o 
  -9   6  15      302.39       87.68    161.97 o 
  -8   6  15      441.20      504.78    169.28 o 
  -7   6  15       82.11      -88.14    117.21 o 
  -6   6  15      132.07       45.36    119.65 o 
  -5   6  15      155.75       81.66     73.97 o 
  -4   6  15     1002.15     1182.76    122.92 o 
  -3   6  15       49.85      -15.48     52.35 o 
  -2   6  15      274.15      283.99     61.64 o 
  -1   6  15      209.81      127.27     51.74 o 
   0   6  15      345.11      434.24     56.14 o 
   1   6  15       23.59       22.44     46.29 o 
   2   6  15     1174.96     1315.31    104.85 o 
   3   6  15      638.44      498.41     72.01 o 
   4   6  15      168.42       49.50     80.90 o 
   5   6  15      322.09      237.25     92.35 o 
   6   6  15        2.05      -59.98    131.37 o 
   7   6  15       28.51      -14.16    144.46 o 
   8   6  15       22.83       49.93    162.88 o 
  -8   7  15      122.60      158.92    147.66 o 
  -7   7  15      187.14      341.59    146.59 o 
  -6   7  15      392.97      169.88    128.33 o 
  -5   7  15      191.50      246.76    120.41 o 
  -4   7  15      742.38      305.61    301.03 o 
  -3   7  15      390.34      291.34     78.83 o 
  -2   7  15        3.50      -49.90     49.90 o 
  -1   7  15       66.43       38.21     54.39 o 
   0   7  15      145.75       95.48     49.01 o 
   1   7  15     1163.47     1330.75    128.80 o 
   2   7  15     1713.09     1501.50     85.32 o 
   3   7  15       46.03       -3.79     60.84 o 
   4   7  15        1.36       95.35    119.42 o 
   5   7  15      189.68        5.97     83.46 o 
   6   7  15       88.00      -88.29    135.63 o 
   7   7  15       18.84     -141.42    141.42 o 
   8   7  15      226.15      217.84    175.52 o 
  -8   8  15       47.45       51.60    154.97 o 
  -7   8  15     1531.55     1604.31    221.79 o 
  -6   8  15      158.35       26.89     79.85 o 
  -5   8  15      947.21      893.41    165.01 o 
  -4   8  15     3671.34     3550.65    162.42 o 
  -3   8  15      106.29       13.11     75.71 o 
  -2   8  15     1313.69     1363.15    124.92 o 
  -1   8  15       99.22      101.85     55.62 o 
   0   8  15     1335.81     1528.31    106.55 o 
   1   8  15      344.18      315.01     74.59 o 
   2   8  15     1728.03     1824.88     83.61 o 
   3   8  15     1692.10     1662.44     94.97 o 
   4   8  15       39.08       -5.43     84.35 o 
   5   8  15     1342.65     1383.07    137.38 o 
   6   8  15        8.03       17.81    145.83 o 
   7   8  15       75.80      -92.40    155.88 o 
  -7   9  15       49.65       27.04     92.68 o 
  -6   9  15      188.27      188.76     90.69 o 
  -5   9  15      900.48      596.09    111.79 o 
  -4   9  15       74.76       82.06     84.31 o 
  -3   9  15      835.43      818.52    110.46 o 
  -2   9  15      294.50      278.47     95.37 o 
  -1   9  15      995.20      968.16    113.66 o 
   0   9  15       15.31      -30.86     49.92 o 
   1   9  15      175.80      151.32     55.15 o 
   2   9  15      345.46      274.59     72.28 o 
   3   9  15     1286.50     1382.99    115.82 o 
   4   9  15      911.76      932.17    115.19 o 
   5   9  15      183.68      115.72    100.35 o 
   6   9  15      117.07      118.89    157.86 o 
   7   9  15      208.59      -20.55    168.36 o 
  -7  10  15      482.76      521.40    175.82 o 
  -6  10  15      271.90      297.27    129.09 o 
  -5  10  15       22.29      101.88    100.89 o 
  -4  10  15       79.73      102.12     88.27 o 
  -3  10  15      306.82      202.63     94.15 o 
  -2  10  15      695.17      685.59    107.71 o 
  -1  10  15        0.64      -28.50     92.32 o 
   0  10  15      278.38      253.53     74.03 o 
   1  10  15      588.01      490.89     80.36 o 
   2  10  15      157.27      136.58     73.42 o 
   3  10  15      385.09      448.21     84.40 o 
   4  10  15      217.32      178.70    146.82 o 
   5  10  15      284.26      180.54    174.15 o 
   6  10  15       60.03      127.87    173.08 o 
  -6  11  15      326.05      106.30    103.19 o 
  -5  11  15     1244.30     1269.60    216.92 o 
  -4  11  15      388.70      262.03    100.98 o 
  -3  11  15     1105.52     1143.36    168.97 o 
  -2  11  15       34.15      -54.25     87.34 o 
  -1  11  15     2549.82     2373.79    140.68 o 
   0  11  15      487.98      505.24    111.16 o 
   1  11  15      384.11      325.27    107.52 o 
   2  11  15      989.27     1325.99    168.13 o 
   3  11  15       99.35       42.39    100.12 o 
   4  11  15      288.10      265.34    123.68 o 
   5  11  15        2.48      142.18    172.47 o 
   6  11  15      476.89      383.46    198.20 o 
  -5  12  15       11.40     -101.56    101.56 o 
  -4  12  15     1002.23      836.93    129.22 o 
  -3  12  15      132.80      118.35     95.49 o 
  -2  12  15     1264.53     1262.16    145.38 o 
  -1  12  15      128.74      126.69     94.17 o 
   0  12  15      932.14      877.62    151.54 o 
   1  12  15      754.50      775.01    121.39 o 
   2  12  15       47.61       16.89    101.64 o 
   3  12  15      321.98      266.02    110.70 o 
   4  12  15       73.58       69.67    114.07 o 
   5  12  15      372.70      374.64    132.83 o 
  -4  13  15      102.23       55.49    108.08 o 
  -3  13  15       68.79      -15.74    101.68 o 
  -2  13  15        0.09       20.46    102.90 o 
  -1  13  15      210.77      140.42    105.05 o 
   0  13  15      358.37      313.50    110.25 o 
   1  13  15      166.22      103.82    179.09 o 
   2  13  15        0.31       -0.94    156.49 o 
   3  13  15       10.83      -31.25    113.11 o 
  -2  14  15     1576.04     1785.73    170.62 o 
  -1  14  15       48.44       74.00    114.47 o 
   0  14  15      414.68      393.15    170.57 o 
   1  14  15       96.52       49.50    108.41 o 
   2  14  15      210.73      145.76    150.48 o 
  -9   0  16     1487.18     1294.22    232.45 o 
  -8   0  16     1517.78     2137.71    250.41 o 
  -7   0  16      694.49      729.01    166.08 o 
  -6   0  16     2684.96     2144.56    184.19 o 
  -5   0  16      367.71      325.46    126.96 o 
  -4   0  16     1753.54     1760.49    152.68 o 
  -3   0  16      279.26      214.33    101.84 o 
  -2   0  16     3134.24     3348.78    134.36 o 
  -1   0  16      834.17      654.57    125.13 o 
   0   0  16     1960.33     1658.65    144.16 o 
   1   0  16     2621.47     3011.33    185.72 o 
   2   0  16      303.08      184.35     90.42 o 
   3   0  16      654.72      681.06    129.09 o 
   4   0  16       91.65      100.16    106.41 o 
   5   0  16     5971.02     6608.28    301.71 o 
  -9   1  16        1.17      -78.70     99.95 o 
  -8   1  16      723.93      919.11    135.15 o 
  -7   1  16      648.66      556.24    131.45 o 
  -6   1  16       24.35      -58.77     77.79 o 
  -5   1  16      676.02      621.49     99.28 o 
  -4   1  16       17.29       57.87     64.14 o 
  -3   1  16      215.28      295.98     73.13 o 
  -2   1  16      185.49      267.64     70.81 o 
  -1   1  16     1164.42     1317.41    110.42 o 
   0   1  16     1540.66     1570.92    135.40 o 
   1   1  16       60.96       74.30     59.01 o 
   2   1  16      538.14      563.32     83.40 o 
   3   1  16      803.34      617.31     88.59 o 
   4   1  16      366.87      241.19    100.85 o 
   5   1  16        5.18      -84.32    139.67 o 
  -9   2  16       97.64       55.63    109.50 o 
  -8   2  16       94.57       17.66     97.53 o 
  -7   2  16       48.68       33.65     85.78 o 
  -6   2  16      155.81      154.11     83.87 o 
  -5   2  16      284.60      424.69     89.66 o 
  -4   2  16     1539.23     1389.97     99.18 o 
  -3   2  16      389.36      570.32     81.91 o 
  -2   2  16        2.45       18.08    102.30 o 
  -1   2  16       32.62      -46.52     46.52 o 
   0   2  16        0.15       27.97     58.16 o 
   1   2  16      115.57      108.02     63.33 o 
   2   2  16        9.48      -23.73     64.13 o 
   3   2  16     1564.04     1477.26    110.09 o 
   4   2  16      685.82      530.66    133.05 o 
   5   2  16      200.81       13.40    107.62 o 
  -9   3  16      456.50      584.65    119.90 o 
  -8   3  16      915.75      977.48    131.17 o 
  -7   3  16      560.06      533.50    107.70 o 
  -6   3  16       59.71       39.04     78.53 o 
  -5   3  16     3051.75     3111.70    142.66 o 
  -4   3  16      239.11      321.39     77.15 o 
  -3   3  16     2127.05     2155.92    114.85 o 
  -2   3  16     2251.20     2180.36    112.40 o 
  -1   3  16     2299.85     2401.66     94.77 o 
   0   3  16     1302.42     1307.09     84.22 o 
   1   3  16      321.85      254.06     72.60 o 
   2   3  16     2023.09     2090.88    270.73 o 
   3   3  16      292.91      213.05     75.44 o 
   4   3  16     1312.15     1380.85    120.27 o 
   5   3  16      461.22      527.16    140.81 o 
  -8   4  16      586.12      420.36    111.59 o 
  -7   4  16      447.80      365.83    130.84 o 
  -6   4  16     1143.69     1263.93    193.33 o 
  -5   4  16      100.76       61.52    113.48 o 
  -4   4  16     1011.56     1236.99    160.60 o 
  -3   4  16      439.29      460.57     82.10 o 
  -2   4  16      805.61      956.94    106.41 o 
  -1   4  16     1087.49     1307.66     89.74 o 
   0   4  16      866.86      805.72     76.24 o 
   1   4  16     1984.94     2117.05    114.70 o 
   2   4  16       28.77       14.23     66.60 o 
   3   4  16      510.00      586.28     89.83 o 
   4   4  16       16.48       32.46     72.97 o 
   5   4  16      684.68      588.05    142.64 o 
  -8   5  16        0.05       94.63     96.40 o 
  -7   5  16      140.36      105.15     91.66 o 
  -6   5  16       28.58      -80.07     80.07 o 
  -5   5  16       25.64       41.47     91.72 o 
  -4   5  16       12.84       16.53     68.89 o 
  -3   5  16      378.67      400.67     81.89 o 
  -2   5  16      123.52       97.01     66.45 o 
  -1   5  16       85.09      101.32     52.55 o 
   0   5  16      193.42      125.53     60.95 o 
   1   5  16      226.48      151.09     57.33 o 
   2   5  16        4.44      -51.75     64.77 o 
   3   5  16      106.32      122.84     71.70 o 
   4   5  16      185.02        1.87     83.80 o 
   5   5  16      699.65      647.89    106.70 o 
   6   5  16      111.71        9.74    135.63 o 
   7   5  16       68.80      -71.39    151.31 o 
   8   5  16      134.30      335.81    187.09 o 
  -8   6  16      452.81      431.20    138.37 o 
  -7   6  16      285.77      198.18     90.42 o 
  -6   6  16     1015.68      984.97    193.71 o 
  -5   6  16      334.49      249.35    128.94 o 
  -4   6  16     3486.14     3318.13    144.38 o 
  -3   6  16      381.62      424.64     82.13 o 
  -2   6  16      889.61     1203.65    110.10 o 
  -1   6  16     1024.37     1240.45     90.04 o 
   0   6  16       78.02      -25.23     53.23 o 
   1   6  16     1348.69     1488.42     78.45 o 
   2   6  16      519.60      318.07    202.13 o 
   3   6  16     2177.25     2227.88    135.42 o 
   4   6  16      355.84      237.12    112.27 o 
   5   6  16      361.03      321.23     99.76 o 
   6   6  16      179.08      351.00    109.81 o 
   7   6  16       16.84     -137.92    148.42 o 
  -7   7  16      309.37      165.17    151.46 o 
  -6   7  16      106.51       89.66    133.50 o 
  -5   7  16     1623.74     1527.74    198.50 o 
  -4   7  16        0.13      -73.37     96.97 o 
  -3   7  16     2468.92     2519.81    172.02 o 
  -2   7  16     2341.27     2159.74    115.88 o 
  -1   7  16      525.15      652.98     92.72 o 
   0   7  16      717.99      723.33     77.16 o 
   1   7  16       72.05       64.69     53.07 o 
   2   7  16     2054.46     1951.71     84.50 o 
   3   7  16        4.30       78.10    123.99 o 
   4   7  16      980.33     1009.90    160.22 o 
   5   7  16      209.49      287.75    100.03 o 
   6   7  16      481.92      367.57    207.94 o 
   7   7  16        0.35      189.83    185.87 o 
  -7   8  16       42.93      -17.05    149.64 o 
  -6   8  16       28.96      -42.01    126.80 o 
  -5   8  16      272.29      135.02    128.17 o 
  -4   8  16      614.27      486.67    145.53 o 
  -3   8  16      848.80      852.63    170.95 o 
  -2   8  16      236.83      131.08     89.67 o 
  -1   8  16       53.72       33.79     60.70 o 
   0   8  16       31.72      -10.29     60.42 o 
   1   8  16        4.14       -4.00     54.52 o 
   2   8  16      176.54      147.10     61.97 o 
   3   8  16      418.27      214.20     94.34 o 
   4   8  16      386.70      260.22    152.30 o 
   5   8  16      123.76      276.12    109.49 o 
   6   8  16        8.60       40.49    172.32 o 
  -6   9  16       33.82       38.36    138.22 o 
  -5   9  16      479.79      406.21    114.81 o 
  -4   9  16        7.30      -85.71     85.71 o 
  -3   9  16      439.53      502.55    105.08 o 
  -2   9  16       12.64       79.67     85.60 o 
  -1   9  16     1674.71     1809.75    131.49 o 
   0   9  16     1014.03     1181.94    100.67 o 
   1   9  16       24.59      -19.63     82.44 o 
   2   9  16      527.15      659.05    170.37 o 
   3   9  16        2.39       12.02     70.79 o 
   4   9  16      775.95      539.71    117.01 o 
   5   9  16      209.79       85.51    112.90 o 
   6   9  16       96.45      561.71    185.41 o 
  -6  10  16      987.44     1264.04    141.99 o 
  -5  10  16       19.74       33.59    104.23 o 
  -4  10  16     1193.31     1180.20    135.88 o 
  -3  10  16       62.54       82.45     91.95 o 
  -2  10  16     1516.73     1870.20    152.58 o 
  -1  10  16     1472.37     1564.18    164.60 o 
   0  10  16      332.85      484.58     87.77 o 
   1  10  16     1390.31     1807.88    124.26 o 
   2  10  16       75.29       22.98     73.26 o 
   3  10  16      334.19      253.93     84.35 o 
   4  10  16       17.41      -19.33    154.05 o 
   5  10  16      774.38      798.73    208.85 o 
  -5  11  16      279.27      224.62    118.00 o 
  -4  11  16        1.02      -14.51    109.83 o 
  -3  11  16      467.09      272.19    104.65 o 
  -2  11  16      495.79      394.99    108.48 o 
  -1  11  16        7.17       19.02     77.00 o 
   0  11  16       15.48      -49.25     76.79 o 
   1  11  16        2.42      -26.65     78.11 o 
   2  11  16      389.60      440.69    115.09 o 
   3  11  16       76.13      -24.99    108.19 o 
   4  11  16        1.48     -112.34    166.23 o 
  -4  12  16       89.22       39.41    110.56 o 
  -3  12  16        0.90      -11.02    101.09 o 
  -2  12  16      705.95      733.84    194.54 o 
  -1  12  16       15.05       -2.92    113.88 o 
   0  12  16      602.23      581.93    122.89 o 
   1  12  16      893.76      911.79    238.54 o 
   2  12  16       23.11      134.77    109.29 o 
   3  12  16       30.20     -108.75    108.75 o 
  -2  13  16       95.35       88.22    237.85 o 
  -1  13  16     2012.79     2305.08    166.59 o 
   0  13  16      751.28      715.69    144.54 o 
   1  13  16      196.46       73.03    118.46 o 
   2  13  16      995.93     1123.88    223.92 o 
  -8   1  17       40.86       14.44    203.53 o 
  -7   1  17     1644.58     2142.13    171.75 o 
  -6   1  17      640.22      721.24    114.98 o 
  -5   1  17     1189.44     1335.96    127.35 o 
  -4   1  17      435.17      578.04     91.00 o 
  -3   1  17       72.35       -1.52     96.05 o 
  -2   1  17     1402.83     1448.47    121.63 o 
  -1   1  17      252.00      252.61     79.23 o 
   0   1  17     2016.28     2124.92    119.42 o 
   1   1  17     1147.56     1415.48    224.15 o 
   2   1  17      474.31      410.27     84.77 o 
   3   1  17      705.04      682.70     99.05 o 
   4   1  17        4.54      -47.84     80.63 o 
   5   1  17      742.88      791.99    106.94 o 
  -8   2  17     1236.12     1523.07    166.99 o 
  -7   2  17       63.61       95.15     96.48 o 
  -6   2  17     2484.38     2291.72    139.01 o 
  -5   2  17     1841.57     1808.43    120.22 o 
  -4   2  17        3.45        8.83     98.34 o 
  -3   2  17     1046.42     1245.22    113.16 o 
  -2   2  17      287.44      196.06     73.73 o 
  -1   2  17     3682.05     3750.67    153.11 o 
   0   2  17      365.19      472.09    159.38 o 
   1   2  17     2843.50     2888.36    133.04 o 
   2   2  17      923.01     1017.60    155.27 o 
   3   2  17      162.32       57.92     73.72 o 
   4   2  17      270.18      243.84     87.50 o 
   5   2  17      275.84      221.18    126.35 o 
  -8   3  17      522.67      637.35    133.81 o 
  -7   3  17     1047.05     1145.84    265.48 o 
  -6   3  17      718.00      674.76    146.37 o 
  -5   3  17       14.83      100.35     83.58 o 
  -4   3  17       97.30      109.15    103.51 o 
  -3   3  17       11.49        2.02     67.97 o 
  -2   3  17       20.87      -37.82     63.87 o 
  -1   3  17       58.40       92.07     70.64 o 
   0   3  17      464.19      386.11    114.93 o 
   1   3  17      292.41      353.11    120.33 o 
   2   3  17      170.61      118.17     84.26 o 
   3   3  17      248.59      128.34     78.31 o 
   4   3  17       60.95       48.97     84.26 o 
   5   3  17       55.60      -11.57    116.91 o 
  -8   4  17     1077.97     1293.77    143.42 o 
  -7   4  17      276.95      338.45    102.83 o 
  -6   4  17        1.55       -1.97     94.30 o 
  -5   4  17      200.07      277.05    134.11 o 
  -4   4  17     1430.24     1897.23    139.89 o 
  -3   4  17     2216.17     2065.90    210.76 o 
  -2   4  17       59.07       45.43     68.01 o 
  -1   4  17      738.74      818.82     80.21 o 
   0   4  17       18.59      127.13     71.10 o 
   1   4  17      668.37      799.79     99.51 o 
   2   4  17       84.95       66.70     71.84 o 
   3   4  17      328.30      302.11    105.19 o 
   4   4  17      552.07      710.40    109.14 o 
   5   4  17       71.73      -16.74    122.69 o 
  -7   5  17      820.90      859.09    136.01 o 
  -6   5  17      361.12      449.98    156.64 o 
  -5   5  17      854.20      942.89    165.77 o 
  -4   5  17      321.76      305.01     85.67 o 
  -3   5  17      746.93      832.86    100.96 o 
  -2   5  17     3657.86     3729.74    195.69 o 
  -1   5  17      234.48      269.13     66.19 o 
   0   5  17      652.67      823.78    104.11 o 
   1   5  17      206.48      122.53    128.55 o 
   2   5  17     1824.44     1733.82    112.68 o 
   3   5  17      405.52      466.08     94.81 o 
   4   5  17      601.07      498.39    139.13 o 
   5   5  17      892.82      841.35    170.65 o 
   6   5  17        0.33      210.53    146.14 o 
  -7   6  17       53.76       10.35    142.79 o 
  -6   6  17      136.22      124.83    143.09 o 
  -5   6  17      146.31      -66.83    120.41 o 
  -4   6  17      338.02      280.39    159.38 o 
  -3   6  17      443.52      490.50     92.59 o 
  -2   6  17       17.34      -61.95     95.75 o 
  -1   6  17      325.71      352.44     66.78 o 
   0   6  17      261.26      224.42     67.83 o 
   1   6  17        0.90       -9.46     71.94 o 
   2   6  17        6.87      -72.40     72.40 o 
   3   6  17      463.13      319.59    146.52 o 
   4   6  17      785.01      646.05    150.86 o 
   5   6  17       72.62       65.76    131.98 o 
   6   6  17       37.74       55.87    145.53 o 
  -7   7  17      247.87      290.45    173.08 o 
  -6   7  17        0.51       80.83    136.70 o 
  -5   7  17      277.59      315.11    145.83 o 
  -4   7  17      247.33      451.05    141.11 o 
  -3   7  17       49.25       -2.32     77.16 o 
  -2   7  17      293.23      445.32     87.13 o 
  -1   7  17       15.22      -21.01     59.54 o 
   0   7  17      190.40      200.22     66.86 o 
   1   7  17       18.38      -29.75     61.70 o 
   2   7  17      199.19      216.35     85.52 o 
   3   7  17      157.23      159.23    123.61 o 
   4   7  17       98.42      -20.78     95.79 o 
   5   7  17      200.37      135.85    109.43 o 
   6   7  17       25.47       85.78    196.60 o 
  -6   8  17      550.90      374.32    161.05 o 
  -5   8  17      130.20      -27.71    131.37 o 
  -4   8  17     1126.29     1280.07    193.02 o 
  -3   8  17     2220.08     2098.13    181.45 o 
  -2   8  17       27.06       33.64    111.73 o 
  -1   8  17      598.62      604.21     80.23 o 
   0   8  17        4.68       30.92     63.99 o 
   1   8  17     1536.18     1785.03     91.31 o 
   2   8  17      150.03      175.99     78.68 o 
   3   8  17      833.45     1057.62    225.60 o 
   4   8  17     1257.91     1264.87    141.60 o 
   5   8  17       44.70      -14.91    110.81 o 
  -5   9  17     1175.91     1332.43    205.20 o 
  -4   9  17      381.94      101.08    129.54 o 
  -3   9  17        0.78        4.57    121.78 o 
  -2   9  17      765.94      899.81    167.45 o 
  -1   9  17       60.18       26.59     77.15 o 
   0   9  17      189.32       97.59     84.06 o 
   1   9  17        3.30      -61.21     61.21 o 
   2   9  17      974.13      897.68    100.16 o 
   3   9  17       90.83      135.26    109.15 o 
   4   9  17       36.17      -96.52    100.88 o 
   5   9  17      484.34      340.17    225.75 o 
  -5  10  17       42.23      165.47    147.66 o 
  -4  10  17      129.31      -63.93    131.98 o 
  -3  10  17       90.16      208.00    101.67 o 
  -2  10  17       31.53       80.00     98.70 o 
  -1  10  17      202.26      202.68    110.75 o 
   0  10  17       28.95       20.11     79.69 o 
   1  10  17      440.80      624.82     96.89 o 
   2  10  17       87.72      122.14     86.91 o 
   3  10  17        5.85     -155.88    155.88 o 
   4  10  17       33.92     -185.11    185.11 o 
  -3  11  17       26.66      -98.20    127.57 o 
  -2  11  17      314.90      160.99    108.16 o 
  -1  11  17      304.88      214.68    116.03 o 
   0  11  17     2057.16     2071.33    123.06 o 
   1  11  17      608.41      758.35    105.71 o 
   2  11  17      341.22      474.36    127.06 o 
   3  11  17       94.71      240.52    199.26 o 
  -1  12  17      986.56     1056.99    114.18 o 
   0  12  17       21.16       58.53    118.64 o 
   1  12  17      901.09      877.50    189.14 o 
  -7   0  18      531.07      746.67    183.74 o 
  -6   0  18     2174.66     1880.60    190.13 o 
  -5   0  18     3458.33     3666.82    230.77 o 
  -4   0  18      144.36      -53.74    108.38 o 
  -2   0  18      292.29      188.61    123.46 o 
  -1   0  18     1592.27     1797.94    192.41 o 
   0   0  18     2525.84     2732.30    192.72 o 
   1   0  18      332.40      570.69    131.07 o 
   2   0  18      868.86     1108.20    164.71 o 
   3   0  18       18.26       -8.68    108.69 o 
   4   0  18     1067.40     1140.02    178.87 o 
   5   0  18        1.07       -0.30    128.48 o 
  -7   1  18      422.47      558.57    120.08 o 
  -6   1  18      772.74      974.05    125.19 o 
  -5   1  18        0.22      -39.68     81.87 o 
  -4   1  18      552.74      848.81    149.03 o 
  -3   1  18      144.13      114.63    113.86 o 
  -2   1  18      157.08      226.35     79.87 o 
  -1   1  18      200.69      130.46     79.20 o 
   0   1  18     1299.29     1527.72    126.67 o 
   1   1  18     1596.57     1760.09    134.48 o 
   2   1  18       58.86       53.18     75.93 o 
   3   1  18       36.74       25.37     78.27 o 
   4   1  18      154.18      -34.47     96.21 o 
   5   1  18      309.72      263.73     94.72 o 
  -7   2  18      126.49      226.81    110.52 o 
  -6   2  18      161.10      165.04     95.83 o 
  -5   2  18      245.24       97.27    129.54 o 
  -4   2  18      105.62      163.80    119.50 o 
  -3   2  18      538.82      761.27    105.02 o 
  -2   2  18       31.88      -29.65     75.48 o 
  -1   2  18       11.64       28.34     97.81 o 
   0   2  18      165.02      107.53     75.00 o 
   1   2  18       11.03       26.90    108.00 o 
   2   2  18       22.56      -76.42    101.15 o 
   3   2  18      348.51      402.04     91.43 o 
   4   2  18      946.85      879.35    113.94 o 
   5   2  18      202.03      270.81    136.09 o 
  -7   3  18      595.60      492.64    117.21 o 
  -6   3  18     1147.51     1433.51    204.59 o 
  -5   3  18      442.39      410.40    142.94 o 
  -4   3  18     1714.27     1726.03    120.50 o 
  -3   3  18      228.96      183.37     81.20 o 
  -2   3  18     1381.39     1556.77    131.64 o 
  -1   3  18      239.76      266.78     81.31 o 
   0   3  18      719.81      667.34     97.14 o 
   1   3  18     1007.16     1038.86    112.51 o 
   2   3  18      601.66      562.20    105.57 o 
   3   3  18     1130.50     1266.97    124.60 o 
   4   3  18        0.12        3.02     81.48 o 
   5   3  18      686.62      806.49    169.88 o 
  -7   4  18      441.07      301.38    108.75 o 
  -6   4  18      437.03      421.06    150.86 o 
  -5   4  18     1001.19     1137.28    185.56 o 
  -4   4  18        1.37      -79.09     79.09 o 
  -3   4  18      555.17      623.43    100.53 o 
  -2   4  18       57.95       -4.46     62.09 o 
  -1   4  18      560.38      454.02     93.16 o 
   0   4  18      551.58      565.59    163.11 o 
   1   4  18      614.07      685.95     99.94 o 
   2   4  18      879.69     1023.19    112.20 o 
   3   4  18       11.93      -11.74     80.62 o 
   4   4  18      343.65      231.72     96.80 o 
   5   4  18        1.03       22.83    134.11 o 
  -6   5  18        1.47        0.15    140.05 o 
  -5   5  18       85.83       23.75    130.84 o 
  -4   5  18        1.73      -45.17     81.61 o 
  -3   5  18       79.94      138.62     84.44 o 
  -2   5  18      260.47      275.89     88.26 o 
  -1   5  18      651.23      594.12     81.57 o 
   0   5  18       92.15       88.33    109.15 o 
   1   5  18      176.75      160.73     81.99 o 
   2   5  18      723.86      685.93    103.22 o 
   3   5  18       56.45       38.78     84.87 o 
   4   5  18        0.28       29.53    119.80 o 
   5   5  18       45.59     -132.44    135.63 o 
  -6   6  18       89.15      351.64    164.10 o 
  -5   6  18      246.29      124.83    137.46 o 
  -4   6  18      843.10     1060.68    122.45 o 
  -3   6  18     2830.81     2936.27    146.68 o 
  -2   6  18      372.07      475.04    119.12 o 
  -1   6  18      325.66      261.56     71.68 o 
   0   6  18      580.80      704.63    249.73 o 
   1   6  18      208.53      177.13    189.52 o 
   2   6  18      517.50      357.41     92.62 o 
   3   6  18      298.11      253.76     99.84 o 
   4   6  18     1920.12     2114.27    191.50 o 
   5   6  18       44.27      -69.26    139.74 o 
  -5   7  18      422.11      477.23    156.49 o 
  -4   7  18      949.03     1304.27    196.52 o 
  -3   7  18        0.51      -48.86    114.78 o 
  -2   7  18     2479.82     2227.58    128.89 o 
  -1   7  18      993.45     1030.30     96.59 o 
   0   7  18        0.77      -57.48     66.56 o 
   1   7  18       98.85      -59.23     83.10 o 
   2   7  18      536.70      530.73    138.98 o 
   3   7  18     1594.10     1706.45    210.68 o 
   4   7  18      117.17      138.83    143.24 o 
   5   7  18      816.25      582.26    171.86 o 
  -5   8  18        0.04      125.28    147.66 o 
  -4   8  18       42.41      -51.91    130.15 o 
  -3   8  18      304.20      304.15    136.55 o 
  -2   8  18      231.29      330.48    131.22 o 
  -1   8  18        2.48      -86.15     86.15 o 
   0   8  18      111.43      108.73     71.00 o 
   1   8  18       13.54     -102.75    102.75 o 
   2   8  18        0.87       27.14     92.78 o 
   3   8  18       46.61       77.79    148.72 o 
   4   8  18       48.95      103.06    152.07 o 
  -4   9  18      144.44       34.25    138.37 o 
  -3   9  18       68.37      -30.45    131.07 o 
  -2   9  18      385.17      438.41    147.96 o 
  -1   9  18       97.93      209.08    105.19 o 
   0   9  18      463.40      679.32    222.48 o 
   1   9  18      606.92      722.39    118.59 o 
   2   9  18       98.22      -36.08    133.81 o 
   3   9  18      420.67      555.93    185.56 o 
  -3  10  18      734.51      608.60    166.23 o 
  -2  10  18        1.92     -127.72    127.72 o 
  -1  10  18      623.60      636.26    126.42 o 
   0  10  18      925.53     1183.62    146.44 o 
   1  10  18      189.24      317.43    115.07 o 
   2  10  18      552.18      454.18    126.48 o 
  -6   1  19     1363.84     1591.96    155.75 o 
  -5   1  19      150.35      420.45    146.14 o 
  -3   1  19      472.03      598.00    105.95 o 
  -2   1  19      425.71      447.85     98.66 o 
  -1   1  19      561.53      600.32    183.13 o 
   0   1  19        1.01      -39.16     77.28 o 
   1   1  19     1128.97     1298.45    124.75 o 
   2   1  19      353.39      474.30     95.85 o 
   3   1  19      368.60      274.32     95.34 o 
   4   1  19      419.24      447.97    103.93 o 
   5   1  19       91.35      159.24    100.95 o 
  -6   2  19        2.16      110.36    141.57 o 
  -5   2  19     2145.95     2020.80    195.76 o 
  -4   2  19     1424.46     1585.48    142.65 o 
  -3   2  19      392.19      137.61    132.28 o 
  -2   2  19      453.91      348.58    108.08 o 
  -1   2  19      159.89      163.57     84.58 o 
   0   2  19      828.95      846.86    175.67 o 
   1   2  19       58.38      -29.91     78.09 o 
   2   2  19     1696.71     1733.77    143.21 o 
   3   2  19     1848.29     1961.24    152.70 o 
   4   2  19        1.74      102.61     93.04 o 
   5   2  19        0.81      -14.61    139.44 o 
  -6   3  19      419.19      439.32    166.84 o 
  -5   3  19       58.60      -80.98    128.17 o 
  -4   3  19       67.08      110.50     93.04 o 
  -3   3  19      315.62      271.11    134.57 o 
  -2   3  19      103.46       -7.55     85.08 o 
  -1   3  19       10.08      -77.00     77.00 o 
   0   3  19      277.26      182.47     84.78 o 
   1   3  19      929.45     1075.92    151.54 o 
   2   3  19      269.67      268.70     91.93 o 
   3   3  19       47.58       59.46     91.26 o 
   4   3  19        3.54        4.55     92.71 o 
   5   3  19        0.60     -137.46    137.46 o 
  -5   4  19       19.93      -14.59    145.00 o 
  -4   4  19       48.55      -52.72     87.65 o 
  -3   4  19     2053.51     2284.73    133.60 o 
  -2   4  19     1136.51     1429.23    134.84 o 
  -1   4  19        0.26      -37.37     80.17 o 
   0   4  19      460.12      520.50    100.86 o 
   1   4  19       33.90      -77.04     80.62 o 
   2   4  19       11.70      -81.30     81.30 o 
   3   4  19        6.17       15.44    133.88 o 
   4   4  19      674.96      669.96    191.04 o 
   5   4  19      276.88      132.74    155.12 o 
  -5   5  19        7.86        7.49    108.61 o 
  -4   5  19     1213.57     1422.31    233.90 o 
  -3   5  19      602.29      775.43    115.66 o 
  -2   5  19      552.68      595.50    121.86 o 
  -1   5  19     1183.52     1198.68    330.18 o 
   0   5  19      122.06       58.69     86.37 o 
   1   5  19      403.47      322.36     95.48 o 
   2   5  19       23.61      -11.11     88.23 o 
   3   5  19      551.73      596.20    283.67 o 
   4   5  19       93.10       50.08    143.09 o 
  -4   6  19       53.73       33.49    135.33 o 
  -3   6  19      112.88      100.67     91.55 o 
  -2   6  19      374.79      423.94     84.47 o 
  -1   6  19        4.69       29.52     86.04 o 
   0   6  19      242.28      179.55     94.99 o 
   1   6  19        0.24      -54.38     82.67 o 
   2   6  19       40.68       91.61     93.30 o 
   3   6  19       40.07       17.28    100.26 o 
   4   6  19      206.81      -35.32    148.72 o 
  -4   7  19      424.05      379.80    156.64 o 
  -3   7  19      217.92      188.30    138.07 o 
  -2   7  19        6.13       -6.70     77.21 o 
  -1   7  19       31.25      110.06     94.46 o 
   0   7  19       59.42       -8.07    125.81 o 
   1   7  19      152.34      197.26     97.77 o 
   2   7  19       24.65      -88.62     91.01 o 
   3   7  19      182.03      214.64    154.51 o 
  -3   8  19     1175.61     1734.77    218.44 o 
  -2   8  19      833.04      885.55    125.66 o 
  -1   8  19       17.40       71.37     97.71 o 
   0   8  19      557.05      938.58    219.05 o 
   1   8  19       18.12      -23.51     94.99 o 
   2   8  19      120.12      -19.85     98.27 o 
  -1   9  19      667.91      634.48    123.68 o 
   0   9  19      425.76      610.73    177.19 o 
   1   9  19       14.20       37.30    147.35 o 
  -4   0  20     2273.44     2339.41    207.03 o 
  -3   0  20       25.73      128.17    147.51 o 
  -2   0  20      143.04      114.32    132.89 o 
  -1   0  20       29.05       -5.02    124.37 o 
   0   0  20     1225.32     1326.65    184.65 o 
   1   0  20      123.21      108.08    129.24 o 
   2   0  20      362.04      414.36    142.48 o 
   3   0  20     1021.92     1510.39    199.87 o 
   4   0  20        6.13     -134.26    134.26 o 
  -4   1  20        5.31     -129.09    129.09 o 
  -3   1  20      265.72      245.95    101.32 o 
  -2   1  20        1.14      -29.50     90.93 o 
  -1   1  20      153.24      143.44     92.94 o 
   0   1  20       36.64      151.49     93.29 o 
   1   1  20      674.56      694.21    115.02 o 
   2   1  20      428.18      454.92    136.47 o 
   3   1  20       64.76      -30.59     91.32 o 
   4   1  20       26.57       48.43     99.27 o 
  -4   2  20       43.55       60.28    141.11 o 
  -3   2  20       20.32     -102.70    120.87 o 
  -2   2  20      386.16      551.32    111.49 o 
  -1   2  20      156.95      230.52     95.10 o 
   0   2  20       61.88       -5.71    106.33 o 
   1   2  20        0.29      -76.80     82.87 o 
   2   2  20       23.41      -11.39     89.71 o 
   3   2  20       62.00      168.69     96.87 o 
   4   2  20       41.33       42.79     99.87 o 
  -4   3  20      205.42      293.49    153.90 o 
  -3   3  20     1714.08     2122.90    214.87 o 
  -2   3  20        0.02      -34.95     93.15 o 
  -1   3  20     1118.95     1278.24    134.74 o 
   0   3  20       45.85       49.66     88.38 o 
   1   3  20      586.40      418.82    106.22 o 
   2   3  20      177.65      200.46     99.63 o 
   3   3  20      103.61      216.53    100.16 o 
  -4   4  20     1109.67     1119.94    139.34 o 
  -3   4  20       39.21      124.73    103.82 o 
  -2   4  20      257.92      204.55    103.46 o 
  -1   4  20        1.65       54.86     99.40 o 
   0   4  20      334.56      281.61    101.59 o 
   1   4  20      144.06      122.90     95.90 o 
   2   4  20      200.86      143.99    100.62 o 
   3   4  20      507.60      571.26    118.72 o 
  -3   5  20      150.12      189.06    150.40 o 
  -2   5  20        7.29      -92.82     92.82 o 
  -1   5  20      133.47       54.19     98.38 o 
   0   5  20       78.12      123.52     96.23 o 
   1   5  20      122.50       54.49     94.38 o 
   2   5  20      111.86      -96.36     96.36 o 
  -2   6  20     1369.98     1556.79    146.71 o 
  -1   6  20       80.91      164.61    108.11 o 
   0   6  20     1181.13     1427.05    144.55 o 
   1   6  20      440.00      199.38    135.94 o 
   2   6  20        0.75      -30.43    102.71 o 
   0   7  20      537.86      493.05    117.10 o 
  -2   1  21      146.96       27.23    102.61 o 
  -1   1  21       78.29       89.50    101.57 o 
   0   1  21      504.54      341.43    138.45 o 
   1   1  21       87.35       42.40     98.27 o 
  -2   2  21      185.83      166.47    120.11 o 
  -1   2  21      429.56      363.03    108.63 o 
   0   2  21      542.23      549.60    165.62 o 
   1   2  21      362.67      502.18    113.59 o 
  -1   3  21        7.62      -85.13    101.93 o 
   0   3  21      112.23      181.77    104.91 o 
                                                 
